# Supplementary material for: Clustering of human prion protein and α-synuclein oligomers requires the prion protein N-terminus
Source: Commun Biol. 2020 Jul 9;3:365. doi: 10.1038/s42003-020-1085-z (PMC7347944; doi:10.1038/s42003-020-1085-z)
Supplement: Supplementary file 2 — Supplementary Data 1 [file 42003_2020_1085_MOESM2_ESM.xlsx]

## Sheet: Fig. 3b
Experimental data		Fit
molar ratio a-syn:PrP	NMR signal intensity (%)	molar ratio a-syn:PrP	NMR signal intensity (%)
0	100	0	100
0.2678	76.493	0.00134	99.9071
0.5356	62.893	0.00268	99.8143
0.8033	38.643	0.00402	99.7214
1.0711	23.539	0.00536	99.6285
1.3389	13.403	0.0067	99.5356
		0.00804	99.4427
		0.00938	99.3499
		0.01072	99.257
		0.01206	99.1641
		0.0134	99.0712
		0.01474	98.9784
		0.01608	98.8855
		0.01742	98.7926
		0.01876	98.6997
		0.0201	98.6068
		0.02144	98.514
		0.02278	98.4211
		0.02412	98.3282
		0.02546	98.2353
		0.0268	98.1425
		0.02815	98.0496
		0.02949	97.9567
		0.03083	97.8638
		0.03217	97.7709
		0.03351	97.6781
		0.03485	97.5852
		0.03619	97.4923
		0.03753	97.3994
		0.03887	97.3066
		0.04021	97.2137
		0.04155	97.1208
		0.04289	97.0279
		0.04423	96.9351
		0.04557	96.8422
		0.04691	96.7493
		0.04825	96.6564
		0.04959	96.5635
		0.05093	96.4707
		0.05227	96.3778
		0.05361	96.2849
		0.05495	96.192
		0.05629	96.0992
		0.05763	96.0063
		0.05897	95.9134
		0.06031	95.8205
		0.06165	95.7276
		0.06299	95.6348
		0.06433	95.5419
		0.06567	95.449
		0.06701	95.3561
		0.06835	95.2633
		0.06969	95.1704
		0.07103	95.0775
		0.07237	94.9846
		0.07371	94.8918
		0.07505	94.7989
		0.07639	94.706
		0.07773	94.6131
		0.07907	94.5203
		0.08041	94.4274
		0.08175	94.3345
		0.08309	94.2416
		0.08444	94.1487
		0.08578	94.0559
		0.08712	93.963
		0.08846	93.8701
		0.0898	93.7772
		0.09114	93.6843
		0.09248	93.5915
		0.09382	93.4986
		0.09516	93.4057
		0.0965	93.3128
		0.09784	93.22
		0.09918	93.1271
		0.10052	93.0342
		0.10186	92.9413
		0.1032	92.8485
		0.10454	92.7556
		0.10588	92.6627
		0.10722	92.5698
		0.10856	92.477
		0.1099	92.3841
		0.11124	92.2912
		0.11258	92.1983
		0.11392	92.1054
		0.11526	92.0126
		0.1166	91.9197
		0.11794	91.8268
		0.11928	91.7339
		0.12062	91.6411
		0.12196	91.5482
		0.1233	91.4553
		0.12464	91.3624
		0.12598	91.2695
		0.12732	91.1767
		0.12866	91.0838
		0.13	90.9909
		0.13134	90.898
		0.13268	90.8052
		0.13402	90.7123
		0.13536	90.6194
		0.1367	90.5265
		0.13804	90.4337
		0.13938	90.3408
		0.14073	90.2479
		0.14207	90.155
		0.14341	90.0621
		0.14475	89.9693
		0.14609	89.8764
		0.14743	89.7835
		0.14877	89.6906
		0.15011	89.5978
		0.15145	89.5049
		0.15279	89.412
		0.15413	89.3191
		0.15547	89.2262
		0.15681	89.1334
		0.15815	89.0405
		0.15949	88.9476
		0.16083	88.8547
		0.16217	88.7619
		0.16351	88.669
		0.16485	88.5761
		0.16619	88.4832
		0.16753	88.3903
		0.16887	88.2975
		0.17021	88.2046
		0.17155	88.1117
		0.17289	88.0188
		0.17423	87.926
		0.17557	87.8331
		0.17691	87.7402
		0.17825	87.6473
		0.17959	87.5545
		0.18093	87.4616
		0.18227	87.3687
		0.18361	87.2758
		0.18495	87.183
		0.18629	87.0901
		0.18763	86.9972
		0.18897	86.9043
		0.19031	86.8114
		0.19165	86.7186
		0.19299	86.6257
		0.19433	86.5328
		0.19568	86.4399
		0.19702	86.3471
		0.19836	86.2542
		0.1997	86.1613
		0.20104	86.0684
		0.20238	85.9755
		0.20372	85.8827
		0.20506	85.7898
		0.2064	85.6969
		0.20774	85.604
		0.20908	85.5112
		0.21042	85.4183
		0.21176	85.3254
		0.2131	85.2325
		0.21444	85.1397
		0.21578	85.0468
		0.21712	84.9539
		0.21846	84.861
		0.2198	84.7681
		0.22114	84.6753
		0.22248	84.5824
		0.22382	84.4895
		0.22516	84.3966
		0.2265	84.3038
		0.22784	84.2109
		0.22918	84.118
		0.23052	84.0251
		0.23186	83.9322
		0.2332	83.8394
		0.23454	83.7465
		0.23588	83.6536
		0.23722	83.5607
		0.23856	83.4679
		0.2399	83.375
		0.24124	83.2821
		0.24258	83.1892
		0.24392	83.0964
		0.24526	83.0035
		0.2466	82.9106
		0.24794	82.8177
		0.24928	82.7249
		0.25062	82.632
		0.25197	82.5391
		0.25331	82.4462
		0.25465	82.3533
		0.25599	82.2605
		0.25733	82.1676
		0.25867	82.0747
		0.26001	81.9818
		0.26135	81.8889
		0.26269	81.7961
		0.26403	81.7032
		0.26537	81.6103
		0.26671	81.5174
		0.26805	81.4246
		0.26939	81.3317
		0.27073	81.2388
		0.27207	81.1459
		0.27341	81.0531
		0.27475	80.9602
		0.27609	80.8673
		0.27743	80.7744
		0.27877	80.6816
		0.28011	80.5887
		0.28145	80.4958
		0.28279	80.4029
		0.28413	80.31
		0.28547	80.2172
		0.28681	80.1243
		0.28815	80.0314
		0.28949	79.9385
		0.29083	79.8457
		0.29217	79.7528
		0.29351	79.6599
		0.29485	79.567
		0.29619	79.4741
		0.29753	79.3813
		0.29887	79.2884
		0.30021	79.1955
		0.30155	79.1026
		0.30289	79.0098
		0.30423	78.9169
		0.30557	78.824
		0.30692	78.7311
		0.30826	78.6382
		0.3096	78.5454
		0.31094	78.4525
		0.31228	78.3596
		0.31362	78.2667
		0.31496	78.1739
		0.3163	78.081
		0.31764	77.9881
		0.31898	77.8952
		0.32032	77.8024
		0.32166	77.7095
		0.323	77.6166
		0.32434	77.5237
		0.32568	77.4309
		0.32702	77.338
		0.32836	77.2451
		0.3297	77.1522
		0.33104	77.0593
		0.33238	76.9665
		0.33372	76.8736
		0.33506	76.7807
		0.3364	76.6878
		0.33774	76.5949
		0.33908	76.5021
		0.34042	76.4092
		0.34176	76.3163
		0.3431	76.2234
		0.34444	76.1306
		0.34578	76.0377
		0.34712	75.9448
		0.34846	75.8519
		0.3498	75.7591
		0.35114	75.6662
		0.35248	75.5733
		0.35382	75.4804
		0.35516	75.3876
		0.3565	75.2947
		0.35784	75.2018
		0.35918	75.1089
		0.36052	75.016
		0.36186	74.9232
		0.36321	74.8303
		0.36455	74.7374
		0.36589	74.6445
		0.36723	74.5516
		0.36857	74.4588
		0.36991	74.3659
		0.37125	74.273
		0.37259	74.1801
		0.37393	74.0873
		0.37527	73.9944
		0.37661	73.9015
		0.37795	73.8086
		0.37929	73.7158
		0.38063	73.6229
		0.38197	73.53
		0.38331	73.4371
		0.38465	73.3443
		0.38599	73.2514
		0.38733	73.1585
		0.38867	73.0656
		0.39001	72.9727
		0.39135	72.8799
		0.39269	72.787
		0.39403	72.6941
		0.39537	72.6012
		0.39671	72.5084
		0.39805	72.4155
		0.39939	72.3226
		0.40073	72.2297
		0.40207	72.1368
		0.40341	72.044
		0.40475	71.9511
		0.40609	71.8582
		0.40743	71.7653
		0.40877	71.6725
		0.41011	71.5796
		0.41145	71.4867
		0.41279	71.3938
		0.41413	71.301
		0.41547	71.2081
		0.41681	71.1152
		0.41815	71.0223
		0.4195	70.9294
		0.42084	70.8366
		0.42218	70.7437
		0.42352	70.6508
		0.42486	70.5579
		0.4262	70.4651
		0.42754	70.3722
		0.42888	70.2793
		0.43022	70.1864
		0.43156	70.0935
		0.4329	70.0007
		0.43424	69.9078
		0.43558	69.8149
		0.43692	69.722
		0.43826	69.6292
		0.4396	69.5363
		0.44094	69.4434
		0.44228	69.3505
		0.44362	69.2576
		0.44496	69.1648
		0.4463	69.0719
		0.44764	68.979
		0.44898	68.8862
		0.45032	68.7933
		0.45166	68.7004
		0.453	68.6075
		0.45434	68.5146
		0.45568	68.4218
		0.45702	68.3289
		0.45836	68.236
		0.4597	68.1431
		0.46104	68.0503
		0.46238	67.9574
		0.46372	67.8645
		0.46506	67.7716
		0.4664	67.6787
		0.46774	67.5859
		0.46908	67.493
		0.47042	67.4001
		0.47176	67.3072
		0.4731	67.2144
		0.47445	67.1215
		0.47579	67.0286
		0.47713	66.9357
		0.47847	66.8428
		0.47981	66.75
		0.48115	66.6571
		0.48249	66.5642
		0.48383	66.4713
		0.48517	66.3785
		0.48651	66.2856
		0.48785	66.1927
		0.48919	66.0998
		0.49053	66.007
		0.49187	65.9141
		0.49321	65.8212
		0.49455	65.7283
		0.49589	65.6355
		0.49723	65.5426
		0.49857	65.4497
		0.49991	65.3568
		0.50125	65.2639
		0.50259	65.1711
		0.50393	65.0782
		0.50527	64.9853
		0.50661	64.8924
		0.50795	64.7995
		0.50929	64.7067
		0.51063	64.6138
		0.51197	64.5209
		0.51331	64.428
		0.51465	64.3352
		0.51599	64.2423
		0.51733	64.1494
		0.51867	64.0565
		0.52001	63.9637
		0.52135	63.8708
		0.52269	63.7779
		0.52403	63.685
		0.52537	63.5921
		0.52671	63.4993
		0.52805	63.4064
		0.52939	63.3135
		0.53074	63.2206
		0.53208	63.1278
		0.53342	63.0349
		0.53476	62.942
		0.5361	62.8491
		0.53744	62.7563
		0.53878	62.6634
		0.54012	62.5705
		0.54146	62.4776
		0.5428	62.3847
		0.54414	62.2919
		0.54548	62.199
		0.54682	62.1061
		0.54816	62.0132
		0.5495	61.9204
		0.55084	61.8275
		0.55218	61.7346
		0.55352	61.6417
		0.55486	61.5489
		0.5562	61.456
		0.55754	61.3631
		0.55888	61.2702
		0.56022	61.1773
		0.56156	61.0845
		0.5629	60.9916
		0.56424	60.8987
		0.56558	60.8058
		0.56692	60.7129
		0.56826	60.6201
		0.5696	60.5272
		0.57094	60.4343
		0.57228	60.3415
		0.57362	60.2486
		0.57496	60.1557
		0.5763	60.0628
		0.57764	59.9699
		0.57898	59.8771
		0.58032	59.7842
		0.58166	59.6913
		0.583	59.5984
		0.58434	59.5055
		0.58568	59.4127
		0.58703	59.3198
		0.58837	59.2269
		0.58971	59.134
		0.59105	59.0412
		0.59239	58.9483
		0.59373	58.8554
		0.59507	58.7625
		0.59641	58.6697
		0.59775	58.5768
		0.59909	58.4839
		0.60043	58.391
		0.60177	58.2981
		0.60311	58.2053
		0.60445	58.1124
		0.60579	58.0195
		0.60713	57.9266
		0.60847	57.8338
		0.60981	57.7409
		0.61115	57.648
		0.61249	57.5551
		0.61383	57.4622
		0.61517	57.3694
		0.61651	57.2765
		0.61785	57.1836
		0.61919	57.0907
		0.62053	56.9979
		0.62187	56.905
		0.62321	56.8121
		0.62455	56.7192
		0.62589	56.6264
		0.62723	56.5335
		0.62857	56.4406
		0.62991	56.3477
		0.63125	56.2548
		0.63259	56.162
		0.63393	56.0691
		0.63527	55.9762
		0.63661	55.8833
		0.63795	55.7905
		0.63929	55.6976
		0.64063	55.6047
		0.64198	55.5118
		0.64332	55.419
		0.64466	55.3261
		0.646	55.2332
		0.64734	55.1403
		0.64868	55.0474
		0.65002	54.9546
		0.65136	54.8617
		0.6527	54.7688
		0.65404	54.6759
		0.65538	54.5831
		0.65672	54.4902
		0.65806	54.3973
		0.6594	54.3044
		0.66074	54.2116
		0.66208	54.1187
		0.66342	54.0258
		0.66476	53.9329
		0.6661	53.84
		0.66744	53.7472
		0.66878	53.6543
		0.67012	53.5614
		0.67146	53.4685
		0.6728	53.3757
		0.67414	53.2828
		0.67548	53.1899
		0.67682	53.097
		0.67816	53.0042
		0.6795	52.9113
		0.68084	52.8184
		0.68218	52.7255
		0.68352	52.6326
		0.68486	52.5398
		0.6862	52.4469
		0.68754	52.354
		0.68888	52.2611
		0.69022	52.1683
		0.69156	52.0754
		0.6929	51.9825
		0.69424	51.8896
		0.69558	51.7968
		0.69692	51.7039
		0.69827	51.611
		0.69961	51.5181
		0.70095	51.4252
		0.70229	51.3324
		0.70363	51.2395
		0.70497	51.1466
		0.70631	51.0537
		0.70765	50.9609
		0.70899	50.868
		0.71033	50.7751
		0.71167	50.6822
		0.71301	50.5893
		0.71435	50.4965
		0.71569	50.4036
		0.71703	50.3107
		0.71837	50.2178
		0.71971	50.125
		0.72105	50.0321
		0.72239	49.9392
		0.72373	49.8463
		0.72507	49.7535
		0.72641	49.6606
		0.72775	49.5677
		0.72909	49.4748
		0.73043	49.3819
		0.73177	49.2891
		0.73311	49.1962
		0.73445	49.1033
		0.73579	49.0104
		0.73713	48.9175
		0.73847	48.8247
		0.73981	48.7318
		0.74115	48.6389
		0.74249	48.546
		0.74383	48.4532
		0.74517	48.3603
		0.74651	48.2674
		0.74785	48.1745
		0.74919	48.0817
		0.75053	47.9888
		0.75187	47.8959
		0.75322	47.803
		0.75456	47.7101
		0.7559	47.6173
		0.75724	47.5244
		0.75858	47.4315
		0.75992	47.3386
		0.76126	47.2458
		0.7626	47.1529
		0.76394	47.06
		0.76528	46.9671
		0.76662	46.8743
		0.76796	46.7814
		0.7693	46.6885
		0.77064	46.5956
		0.77198	46.5027
		0.77332	46.4099
		0.77466	46.317
		0.776	46.2241
		0.77734	46.1312
		0.77868	46.0384
		0.78002	45.9455
		0.78136	45.8526
		0.7827	45.7597
		0.78404	45.6668
		0.78538	45.574
		0.78672	45.4811
		0.78806	45.3882
		0.7894	45.2953
		0.79074	45.2025
		0.79208	45.1096
		0.79342	45.0167
		0.79476	44.9238
		0.7961	44.831
		0.79744	44.7381
		0.79878	44.6452
		0.80012	44.5523
		0.80146	44.4594
		0.8028	44.3666
		0.80414	44.2737
		0.80548	44.1808
		0.80682	44.0879
		0.80816	43.9951
		0.80951	43.9022
		0.81085	43.8093
		0.81219	43.7164
		0.81353	43.6236
		0.81487	43.5307
		0.81621	43.4378
		0.81755	43.3449
		0.81889	43.252
		0.82023	43.1592
		0.82157	43.0663
		0.82291	42.9734
		0.82425	42.8805
		0.82559	42.7877
		0.82693	42.6948
		0.82827	42.6019
		0.82961	42.509
		0.83095	42.4162
		0.83229	42.3233
		0.83363	42.2304
		0.83497	42.1375
		0.83631	42.0446
		0.83765	41.9518
		0.83899	41.8589
		0.84033	41.766
		0.84167	41.6731
		0.84301	41.5803
		0.84435	41.4874
		0.84569	41.3945
		0.84703	41.3016
		0.84837	41.2088
		0.84971	41.1159
		0.85105	41.023
		0.85239	40.9301
		0.85373	40.8372
		0.85507	40.7444
		0.85641	40.6515
		0.85775	40.5586
		0.85909	40.4657
		0.86043	40.3728
		0.86177	40.28
		0.86311	40.1871
		0.86445	40.0942
		0.8658	40.0013
		0.86714	39.9085
		0.86848	39.8156
		0.86982	39.7227
		0.87116	39.6298
		0.8725	39.537
		0.87384	39.4441
		0.87518	39.3512
		0.87652	39.2583
		0.87786	39.1654
		0.8792	39.0726
		0.88054	38.9797
		0.88188	38.8868
		0.88322	38.7939
		0.88456	38.7011
		0.8859	38.6082
		0.88724	38.5153
		0.88858	38.4224
		0.88992	38.3296
		0.89126	38.2367
		0.8926	38.1438
		0.89394	38.0509
		0.89528	37.9581
		0.89662	37.8652
		0.89796	37.7723
		0.8993	37.6794
		0.90064	37.5865
		0.90198	37.4937
		0.90332	37.4008
		0.90466	37.3079
		0.906	37.215
		0.90734	37.1221
		0.90868	37.0293
		0.91002	36.9364
		0.91136	36.8435
		0.9127	36.7506
		0.91404	36.6578
		0.91538	36.5649
		0.91672	36.472
		0.91806	36.3791
		0.9194	36.2863
		0.92075	36.1934
		0.92209	36.1005
		0.92343	36.0076
		0.92477	35.9147
		0.92611	35.8219
		0.92745	35.729
		0.92879	35.6361
		0.93013	35.5432
		0.93147	35.4504
		0.93281	35.3575
		0.93415	35.2646
		0.93549	35.1717
		0.93683	35.0789
		0.93817	34.986
		0.93951	34.8931
		0.94085	34.8002
		0.94219	34.7073
		0.94353	34.6145
		0.94487	34.5216
		0.94621	34.4287
		0.94755	34.3358
		0.94889	34.243
		0.95023	34.1501
		0.95157	34.0572
		0.95291	33.9643
		0.95425	33.8715
		0.95559	33.7786
		0.95693	33.6857
		0.95827	33.5928
		0.95961	33.4999
		0.96095	33.4071
		0.96229	33.3142
		0.96363	33.2213
		0.96497	33.1284
		0.96631	33.0356
		0.96765	32.9427
		0.96899	32.8498
		0.97033	32.7569
		0.97167	32.6641
		0.97301	32.5712
		0.97435	32.4783
		0.97569	32.3854
		0.97704	32.2925
		0.97838	32.1997
		0.97972	32.1068
		0.98106	32.0139
		0.9824	31.921
		0.98374	31.8282
		0.98508	31.7353
		0.98642	31.6424
		0.98776	31.5495
		0.9891	31.4566
		0.99044	31.3638
		0.99178	31.2709
		0.99312	31.178
		0.99446	31.0851
		0.9958	30.9923
		0.99714	30.8994
		0.99848	30.8065
		0.99982	30.7136
		1.00116	30.6208
		1.0025	30.5279
		1.00384	30.435
		1.00518	30.3421
		1.00652	30.2492
		1.00786	30.1564
		1.0092	30.0635
		1.01054	29.9706
		1.01188	29.8777
		1.01322	29.7849
		1.01456	29.692
		1.0159	29.5991
		1.01724	29.5062
		1.01858	29.4134
		1.01992	29.3205
		1.02126	29.2276
		1.0226	29.1347
		1.02394	29.0418
		1.02528	28.949
		1.02662	28.8561
		1.02796	28.7632
		1.0293	28.6703
		1.03064	28.5774
		1.03198	28.4846
		1.03333	28.3917
		1.03467	28.2988
		1.03601	28.2059
		1.03735	28.1131
		1.03869	28.0202
		1.04003	27.9273
		1.04137	27.8344
		1.04271	27.7416
		1.04405	27.6487
		1.04539	27.5558
		1.04673	27.4629
		1.04807	27.37
		1.04941	27.2772
		1.05075	27.1843
		1.05209	27.0914
		1.05343	26.9985
		1.05477	26.9057
		1.05611	26.8128
		1.05745	26.7199
		1.05879	26.627
		1.06013	26.5342
		1.06147	26.4413
		1.06281	26.3484
		1.06415	26.2555
		1.06549	26.1626
		1.06683	26.0698
		1.06817	25.9769
		1.06951	25.884
		1.07085	25.7911
		1.07219	25.6983
		1.07353	25.6054
		1.07487	25.5125
		1.07621	25.4196
		1.07755	25.3268
		1.07889	25.2339
		1.08023	25.141
		1.08157	25.0481
		1.08291	24.9552
		1.08425	24.8624
		1.08559	24.7695
		1.08693	24.6766
		1.08828	24.5837
		1.08962	24.4909
		1.09096	24.398
		1.0923	24.3051
		1.09364	24.2122
		1.09498	24.1194
		1.09632	24.0265
		1.09766	23.9336
		1.099	23.8407
		1.10034	23.7478
		1.10168	23.655
		1.10302	23.5621
		1.10436	23.4692
		1.1057	23.3763
		1.10704	23.2834
		1.10838	23.1906
		1.10972	23.0977
		1.11106	23.0048
		1.1124	22.9119
		1.11374	22.8191
		1.11508	22.7262
		1.11642	22.6333
		1.11776	22.5404
		1.1191	22.4476
		1.12044	22.3547
		1.12178	22.2618
		1.12312	22.1689
		1.12446	22.076
		1.1258	21.9832
		1.12714	21.8903
		1.12848	21.7974
		1.12982	21.7045
		1.13116	21.6117
		1.1325	21.5188
		1.13384	21.4259
		1.13518	21.333
		1.13652	21.2402
		1.13786	21.1473
		1.1392	21.0544
		1.14054	20.9615
		1.14188	20.8686
		1.14322	20.7758
		1.14457	20.6829
		1.14591	20.59
		1.14725	20.4971
		1.14859	20.4043
		1.14993	20.3114
		1.15127	20.2185
		1.15261	20.1256
		1.15395	20.0328
		1.15529	19.9399
		1.15663	19.847
		1.15797	19.7541
		1.15931	19.6612
		1.16065	19.5684
		1.16199	19.4755
		1.16333	19.3826
		1.16467	19.2897
		1.16601	19.1969
		1.16735	19.104
		1.16869	19.0111
		1.17003	18.9182
		1.17137	18.8254
		1.17271	18.7325
		1.17405	18.6396
		1.17539	18.5467
		1.17673	18.4538
		1.17807	18.361
		1.17941	18.2681
		1.18075	18.1752
		1.18209	18.0823
		1.18343	17.9895
		1.18477	17.8966
		1.18611	17.8037
		1.18745	17.7108
		1.18879	17.618
		1.19013	17.5251
		1.19147	17.4322
		1.19281	17.3393
		1.19415	17.2464
		1.19549	17.1536
		1.19683	17.0607
		1.19817	16.9678
		1.19952	16.8749
		1.20086	16.7821
		1.2022	16.6892
		1.20354	16.5963
		1.20488	16.5034
		1.20622	16.4105
		1.20756	16.3177
		1.2089	16.2248
		1.21024	16.1319
		1.21158	16.039
		1.21292	15.9462
		1.21426	15.8533
		1.2156	15.7604
		1.21694	15.6675
		1.21828	15.5747
		1.21962	15.4818
		1.22096	15.3889
		1.2223	15.296
		1.22364	15.2031
		1.22498	15.1103
		1.22632	15.0174
		1.22766	14.9245
		1.229	14.8316
		1.23034	14.7387
		1.23168	14.6459
		1.23302	14.553
		1.23436	14.4601
		1.2357	14.3672
		1.23704	14.2744
		1.23838	14.1815
		1.23972	14.0886
		1.24106	13.9957
		1.2424	13.9029
		1.24374	13.81
		1.24508	13.7171
		1.24642	13.6242
		1.24776	13.5313
		1.2491	13.4385
		1.25044	13.3456
		1.25178	13.2527
		1.25312	13.1598
		1.25446	13.067
		1.25581	12.9741
		1.25715	12.8812
		1.25849	12.7883
		1.25983	12.6954
		1.26117	12.6026
		1.26251	12.5097
		1.26385	12.4168
		1.26519	12.3239
		1.26653	12.2311
		1.26787	12.1382
		1.26921	12.0453
		1.27055	11.9524
		1.27189	11.8596
		1.27323	11.7667
		1.27457	11.6738
		1.27591	11.5809
		1.27725	11.488
		1.27859	11.3952
		1.27993	11.3023
		1.28127	11.2094
		1.28261	11.1165
		1.28395	11.0237
		1.28529	10.9308
		1.28663	10.8379
		1.28797	10.745
		1.28931	10.6522
		1.29065	10.5593
		1.29199	10.4664
		1.29333	10.3735
		1.29467	10.2806
		1.29601	10.1878
		1.29735	10.0949
		1.29869	10.002
		1.30003	9.90914
		1.30137	9.81626
		1.30271	9.72339
		1.30405	9.63051
		1.30539	9.53763
		1.30673	9.44475
		1.30807	9.35188
		1.30941	9.259
		1.31075	9.16612
		1.3121	9.07325
		1.31344	8.98037
		1.31478	8.88749
		1.31612	8.79461
		1.31746	8.70174
		1.3188	8.60886
		1.32014	8.51598
		1.32148	8.4231
		1.32282	8.33023
		1.32416	8.23735
		1.3255	8.14447
		1.32684	8.0516
		1.32818	7.95872
		1.32952	7.86584
		1.33086	7.77296
		1.3322	7.68009
		1.33354	7.58721
		1.33488	7.49433
		1.33622	7.40146
		1.33756	7.30858
		1.3389	7.2157

## Sheet: Fig. 4l
Diameter (nm)	Vol. %
50	0
59.69	0
71.25	0
85.06	0
101.55	0
121.22	0
144.71	0
172.76	0
206.23	0
246.19	0
293.9	0
350.85	0
418.84	0
500	0
596.89	1.59091
712.55	5
850.63	10.6818
1015.46	19.0909
1212.23	22.7273
1447.13	20.4546
1727.55	15.2273
2062.31	5.22727
2461.94	0
2939.01	0
3508.52	0
4188.38	0
5000	0
5968.88	0
7125.51	0
8506.26	0
10154.6	0
12122.3	0
14471.3	0
17275.5	0
20623.1	0
24619.4	0
29390.1	0
35085.2	0
41883.8	0
50000	0

## Sheet: Fig. 5
Wavelength (nm)	Ellipticity (mdeg)
	8 µM αSynO	8 µM αSynO	8 µM αSynO	8 µM αSynO	8 µM αSynO	8 µM αSynO	8 µM huPrP(23-144)
		1 µM huPrP(23-144)	2 µM huPrP(23-144)	4 µM huPrP(23-144)	6 µM huPrP(23-144)	8 µM huPrP(23-144)
260	0.00507	0.0041	0.01533	-0.01955	0.03482	0.02532	-0.00448
259.5	0.00177	0.00714	0.00959	-0.02085	0.04356	0.03405	-0.00188
259	0.00047814	0.00913	0.00371	-0.01944	0.04641	0.03874	0.00214
258.5	-0.00264	0.0086	0.00197	-0.02169	0.04893	0.04919	0.00681
258	-0.00558	0.00683	0.00285	-0.01867	0.04456	0.05007	0.01635
257.5	0.00162	0.00233	0.00898	-0.01167	0.02883	0.04101	0.02436
257	0.01012	-0.00221	0.02059	-0.00764	0.01282	0.03097	0.02409
256.5	0.02094	-0.00136	0.02885	-0.00317	0.00201	0.02138	0.01594
256	0.03797	0.00594	0.0362	-0.01401	0.00255	0.02062	0.00854
255.5	0.05016	0.01566	0.03942	-0.03551	0.00961	0.01275	0.00132
255	0.05161	0.0234	0.04299	-0.06783	0.01742	0.01351	-0.0002836
254.5	0.04823	0.027	0.0459	-0.10574	0.02706	0.01268	0.00205
254	0.04378	0.0225	0.055	-0.13203	0.03171	0.01454	0.01726
253.5	0.04376	0.01937	0.05291	-0.1418	0.03326	0.01197	0.03027
253	0.06065	0.0142	0.04256	-0.14221	0.02874	0.01536	0.03856
252.5	0.0783	0.01265	0.01782	-0.1353	0.02267	0.02241	0.03411
252	0.09621	0.00853	-0.01454	-0.1248	0.02099	0.03042	0.02145
251.5	0.10112	0.00815	-0.04728	-0.12476	0.02834	0.0328	-0.00169
251	0.08965	0.00388	-0.0726	-0.14025	0.03924	0.02482	-0.01136
250.5	0.0641	0.00101	-0.09071	-0.16162	0.05287	0.02427	-0.01446
250	0.03551	-0.00637	-0.09727	-0.188	0.06469	0.02547	-0.00381
249.5	0.0141	-0.01253	-0.09387	-0.21383	0.06424	0.02924	0.0142
249	0.00643	-0.01592	-0.0886	-0.25037	0.04717	0.02743	0.03381
248.5	0.0003184	-0.02496	-0.08873	-0.28031	0.01769	0.02764	0.03935
248	-0.01563	-0.03816	-0.09202	-0.30581	-0.01587	0.01273	0.03824
247.5	-0.02873	-0.05123	-0.1033	-0.32771	-0.04295	-0.00954	0.03051
247	-0.03659	-0.0641	-0.11635	-0.35021	-0.05946	-0.04244	0.02269
246.5	-0.0398	-0.08423	-0.13092	-0.37459	-0.06953	-0.05663	0.01529
246	-0.04327	-0.10191	-0.13402	-0.39445	-0.07064	-0.05969	0.00523
245.5	-0.04746	-0.13724	-0.1368	-0.42142	-0.07489	-0.05379	-0.00796
245	-0.05636	-0.17576	-0.14395	-0.45446	-0.08695	-0.04802	-0.02025
244.5	-0.06837	-0.2191	-0.17095	-0.50823	-0.10458	-0.03865	-0.02969
244	-0.09428	-0.25915	-0.21159	-0.55412	-0.12433	-0.04388	-0.04435
243.5	-0.11952	-0.28808	-0.27419	-0.60284	-0.14234	-0.06433	-0.06125
243	-0.14629	-0.29907	-0.33054	-0.6341	-0.16102	-0.10209	-0.07374
242.5	-0.17998	-0.31301	-0.39022	-0.66789	-0.1762	-0.1387	-0.08885
242	-0.23363	-0.34099	-0.44456	-0.69947	-0.19471	-0.17233	-0.10687
241.5	-0.30059	-0.38581	-0.49887	-0.74885	-0.21073	-0.19331	-0.11892
241	-0.37475	-0.44948	-0.54947	-0.81318	-0.23453	-0.20206	-0.11996
240.5	-0.44622	-0.52138	-0.60943	-0.90201	-0.27121	-0.19398	-0.11983
240	-0.50785	-0.59804	-0.68291	-1.00199	-0.31487	-0.19825	-0.1186
239.5	-0.56653	-0.66643	-0.76422	-1.10305	-0.34756	-0.20725	-0.13035
239	-0.63159	-0.73579	-0.84958	-1.19919	-0.37992	-0.23242	-0.15147
238.5	-0.72154	-0.81139	-0.93035	-1.29116	-0.40171	-0.26265	-0.1924
238	-0.82116	-0.89886	-1.01821	-1.38879	-0.41229	-0.29861	-0.2358
237.5	-0.94048	-0.99533	-1.09657	-1.50453	-0.41344	-0.31925	-0.2721
237	-1.06137	-1.09289	-1.17802	-1.615	-0.40954	-0.33988	-0.28487
236.5	-1.1811	-1.20141	-1.27104	-1.72774	-0.41343	-0.35762	-0.28572
236	-1.2895	-1.31618	-1.3785	-1.83501	-0.43494	-0.3816	-0.28577
235.5	-1.4041	-1.43596	-1.49003	-1.92073	-0.45582	-0.41204	-0.29365
235	-1.53102	-1.56031	-1.61213	-1.98975	-0.48341	-0.44492	-0.30856
234.5	-1.67342	-1.69682	-1.74306	-2.0636	-0.52333	-0.48188	-0.31583
234	-1.82183	-1.84017	-1.88038	-2.1607	-0.57368	-0.51396	-0.30719
233.5	-1.96421	-1.99835	-2.02879	-2.27863	-0.61927	-0.55353	-0.27473
233	-2.10738	-2.16975	-2.1798	-2.42218	-0.66003	-0.58585	-0.22771
232.5	-2.2393	-2.33969	-2.33583	-2.5659	-0.69241	-0.61679	-0.18372
232	-2.38159	-2.5155	-2.49382	-2.7024	-0.73037	-0.6455	-0.15712
231.5	-2.5414	-2.68023	-2.65563	-2.8076	-0.76373	-0.66521	-0.16177
231	-2.73034	-2.82464	-2.8174	-2.90898	-0.80044	-0.66844	-0.18715
230.5	-2.94255	-2.95533	-2.98386	-3.0074	-0.84566	-0.66754	-0.22157
230	-3.17704	-3.10282	-3.15146	-3.1161	-0.88541	-0.6735	-0.22995
229.5	-3.40987	-3.25061	-3.30766	-3.22923	-0.92176	-0.68672	-0.23092
229	-3.6289	-3.41797	-3.45925	-3.35758	-0.94969	-0.71615	-0.21037
228.5	-3.82172	-3.60155	-3.60776	-3.47548	-0.97157	-0.75558	-0.18499
228	-3.98982	-3.79549	-3.75248	-3.6059	-0.98196	-0.78692	-0.15994
227.5	-4.14253	-3.97723	-3.87474	-3.71836	-0.99362	-0.81082	-0.15739
227	-4.30166	-4.16399	-3.99151	-3.82753	-1.00819	-0.82513	-0.16119
226.5	-4.47834	-4.33405	-4.09517	-3.91134	-1.03671	-0.83977	-0.17601
226	-4.67011	-4.50684	-4.20883	-3.97001	-1.06837	-0.84954	-0.18846
225.5	-4.8685	-4.66849	-4.33072	-3.9928	-1.10199	-0.87252	-0.22081
225	-5.0699	-4.82958	-4.47265	-4.01222	-1.12487	-0.9022	-0.26386
224.5	-5.24206	-4.97614	-4.61461	-4.02409	-1.13013	-0.94243	-0.31511
224	-5.39337	-5.11684	-4.76471	-4.04649	-1.11616	-0.97946	-0.3743
223.5	-5.52194	-5.24234	-4.89297	-4.08169	-1.10984	-1.00475	-0.44697
223	-5.64838	-5.36328	-5.00736	-4.10925	-1.1046	-1.00229	-0.5335
222.5	-5.76665	-5.46606	-5.10842	-4.1277	-1.11228	-1.00215	-0.6167
222	-5.89625	-5.55171	-5.19437	-4.12652	-1.12177	-0.98789	-0.70376
221.5	-6.01378	-5.62944	-5.25644	-4.09425	-1.12984	-1.00485	-0.79859
221	-6.13537	-5.70399	-5.28713	-4.04027	-1.13759	-1.03928	-0.90621
220.5	-6.24307	-5.76084	-5.3012	-3.97915	-1.1315	-1.11155	-1.01488
220	-6.33627	-5.80395	-5.30267	-3.90114	-1.1267	-1.17481	-1.12129
219.5	-6.41036	-5.84195	-5.30818	-3.81732	-1.14375	-1.24301	-1.22766
219	-6.45806	-5.86299	-5.30986	-3.74459	-1.15455	-1.2791	-1.34555
218.5	-6.49132	-5.86176	-5.31979	-3.66414	-1.17049	-1.30576	-1.48191
218	-6.51012	-5.86373	-5.30985	-3.58436	-1.18156	-1.32148	-1.60072
217.5	-6.54467	-5.86729	-5.29147	-3.49215	-1.19193	-1.32794	-1.72342
217	-6.57186	-5.8688	-5.24319	-3.40506	-1.19567	-1.34328	-1.8298
216.5	-6.60525	-5.86604	-5.20068	-3.29496	-1.21261	-1.37053	-1.9219
216	-6.61486	-5.84682	-5.14169	-3.19681	-1.21641	-1.42491	-1.99639
215.5	-6.61993	-5.81779	-5.10858	-3.07096	-1.23478	-1.48672	-2.09275
215	-6.59176	-5.75959	-5.06326	-2.95963	-1.26617	-1.57741	-2.20165
214.5	-6.57098	-5.68454	-5.05062	-2.84148	-1.31764	-1.66545	-2.32402
214	-6.56115	-5.59982	-5.02121	-2.72931	-1.38142	-1.74693	-2.43011
213.5	-6.58951	-5.52387	-5.0126	-2.61928	-1.43667	-1.80397	-2.51571
213	-6.60952	-5.43494	-4.97327	-2.5633	-1.46651	-1.8547	-2.60402
212.5	-6.60515	-5.38196	-4.94137	-2.50101	-1.48365	-1.91367	-2.71952
212	-6.57306	-5.34831	-4.86151	-2.43382	-1.48679	-1.99916	-2.87066
211.5	-6.54939	-5.36705	-4.7794	-2.36554	-1.51048	-2.10529	-3.06333
211	-6.52998	-5.39583	-4.67868	-2.27664	-1.58029	-2.22637	-3.29161
210.5	-6.51406	-5.45129	-4.61246	-2.16358	-1.71675	-2.38396	-3.5309
210	-6.52681	-5.47859	-4.53902	-2.04914	-1.8766	-2.57297	-3.78309
209.5	-6.55796	-5.47179	-4.48641	-1.96087	-2.05845	-2.78803	-4.04109
209	-6.57944	-5.4227	-4.44322	-1.90325	-2.22006	-3.02214	-4.296
208.5	-6.56321	-5.35716	-4.41152	-1.87715	-2.3741	-3.29023	-4.54596
208	-6.57157	-5.27702	-4.36088	-1.85578	-2.55845	-3.55915	-4.78844
207.5	-6.55684	-5.20053	-4.30657	-1.86781	-2.79276	-3.81921	-4.99759
207	-6.54041	-5.13952	-4.24441	-1.85411	-3.06632	-4.07358	-5.19419
206.5	-6.47322	-5.09735	-4.19005	-1.85129	-3.39039	-4.33967	-5.39795
206	-6.3788	-5.05539	-4.07837	-1.82533	-3.72043	-4.57863	-5.63092
205.5	-6.23425	-4.99107	-3.94107	-1.80705	-4.01833	-4.82897	-5.88596
205	-6.05939	-4.84694	-3.72332	-1.76518	-4.29521	-5.0989	-6.15673
204.5	-5.82016	-4.63675	-3.55307	-1.76489	-4.56207	-5.38272	-6.45994
204	-5.54023	-4.32311	-3.32631	-1.77935	-4.82196	-5.65167	-6.75707
203.5	-5.27714	-3.91352	-3.15362	-1.82353	-5.0723	-5.94543	-7.04706
203	-5.01568	-3.46946	-2.92553	-1.83825	-5.31134	-6.25898	-7.29588
202.5	-4.79548	-3.11404	-2.73928	-1.85877	-5.56615	-6.58392	-7.57359
202	-4.53973	-2.76451	-2.44017	-1.91883	-5.81535	-6.86042	-7.83829
201.5	-4.30904	-2.46493	-2.13215	-1.98512	-6.09779	-7.09569	-8.09794
201	-3.98954	-2.14168	-1.82348	-2.08031	-6.37046	-7.30678	-8.32568
200.5	-3.61155	-1.79657	-1.56686	-2.17103	-6.60924	-7.46035	-8.54464
200	-3.14558	-1.37736	-1.33866	-2.22109	-6.73731	-7.53398	-8.70808
199.5	-2.64509	-0.94511	-1.13795	-2.17607	-6.85189	-7.54998	-8.78636
199	-2.06048	-0.51053	-0.90305	-2.13296	-6.83322	-7.48056	-8.81648
198.5	-1.37373	-0.18032	-0.6228	-2.08401	-6.82402	-7.38714	-8.78188
198	-0.577	0.14966	-0.24653	-2.0919	-6.7714	-7.25216	-8.73504
197.5	0.3038	0.58119	0.25558	-2.03587	-6.72408	-7.1274	-8.64261
197	1.13504	1.08494	0.81727	-2.13545	-6.65196	-6.97293	-8.50662
196.5	1.86422	1.75808	1.47475	-2.23458	-6.45306	-6.87554	-8.31205
196	2.57283	2.3591	2.01852	-2.25032	-6.1777	-6.72474	-8.05015
195.5	2.89275	2.75976	2.34455	-2.23518	-6.06188	-6.66312	-7.90989
195	3.11582	3.12418	2.62807	-2.39056	-5.93325	-6.5407	-7.71831

## Sheet: Fig. 6a
Time (s)	Response αSynO (nm)	Response αSyn mono (nm)
0	0	--
0.2	0.03977	--
0.4	0.07471	--
0.6	0.11012	--
0.8	0.14899	--
1	0.18422	--
1.2	0.21775	--
1.4	0.25155	--
1.6	0.28367	0
1.8	0.31281	0.01258
2	0.33923	0.0226
2.2	0.36545	0.02973
2.4	0.38866	0.03464
2.6	0.41066	0.03853
2.8	0.43345	0.04138
3	0.45513	0.04318
3.2	0.4772	0.04536
3.4	0.49914	0.04739
3.6	0.52073	0.0487
3.8	0.54059	0.04983
4	0.56169	0.05107
4.2	0.58244	0.0526
4.4	0.60271	0.05347
4.6	0.62311	0.05558
4.8	0.64379	0.05759
5	0.66412	0.05909
5.2	0.68461	0.05941
5.4	0.70439	0.05977
5.6	0.72492	0.06007
5.8	0.74585	0.06067
6	0.76753	0.06137
6.2	0.78887	0.06297
6.4	0.81062	0.06513
6.6	0.83151	0.06644
6.8	0.85249	0.06708
7	0.87348	0.0681
7.2	0.89506	0.06909
7.4	0.91703	0.06895
7.6	0.9393	0.06964
7.8	0.96049	0.0704
8	0.98213	0.07132
8.2	1.00335	0.07165
8.4	1.02448	0.07258
8.6	1.04492	0.07268
8.8	1.06814	0.07352
9	1.08989	0.07343
9.2	1.11234	0.07386
9.4	1.13287	0.07455
9.6	1.15749	0.07513
9.8	1.17833	0.0758
10	1.20002	0.07601
10.2	1.22347	0.07684
10.4	1.24595	0.07609
10.6	1.26783	0.07743
10.8	1.29048	0.07699
11	1.31341	0.07741
11.2	1.33704	0.07818
11.4	1.35871	0.07949
11.6	1.38166	0.07845
11.8	1.40447	0.07926
12	1.42662	0.08041
12.2	1.44896	0.081
12.4	1.4723	0.08177
12.6	1.495	0.08341
12.8	1.51731	0.0839
13	1.54237	0.08429
13.2	1.56429	0.0834
13.4	1.58769	0.0831
13.6	1.61026	0.08252
13.8	1.63393	0.08332
14	1.6562	0.08407
14.2	1.68028	0.08503
14.4	1.70251	0.08625
14.6	1.72638	0.08609
14.8	1.74917	0.0852
15	1.77253	0.0843
15.2	1.79565	0.08407
15.4	1.81835	0.08331
15.6	1.84104	0.08458
15.8	1.86362	0.08542
16	1.88699	0.08636
16.2	1.90946	0.08713
16.4	1.93174	0.08794
16.6	1.95444	0.08792
16.8	1.97684	0.08796
17	1.99824	0.08789
17.2	2.01974	0.0894
17.4	2.04144	0.09046
17.6	2.06414	0.09069
17.8	2.08574	0.09193
18	2.10754	0.09182
18.2	2.12874	0.09102
18.4	2.15074	0.0911
18.6	2.17284	0.09144
18.8	2.19474	0.0905
19	2.21694	0.09133
19.2	2.23964	0.09207
19.4	2.26144	0.09181
19.6	2.28284	0.09224
19.8	2.30454	0.09315
20	2.32504	0.09257
20.2	2.34564	0.0925
20.4	2.36644	0.09188
20.6	2.38834	0.0915
20.8	2.40904	0.09134
21	2.43104	0.09209
21.2	2.45294	0.09147
21.4	2.47454	0.09217
21.6	2.49504	0.09379
21.8	2.51574	0.09367
22	2.53704	0.09404
22.2	2.55784	0.095
22.4	2.57864	0.0956
22.6	2.59884	0.09445
22.8	2.62004	0.09508
23	2.64074	0.09569
23.2	2.66074	0.09633
23.4	2.68124	0.09725
23.6	2.70244	0.09791
23.8	2.72454	0.09668
24	2.74394	0.09769
24.2	2.76464	0.09758
24.4	2.78554	0.09738
24.6	2.80514	0.09709
24.8	2.82534	0.09956
25	2.84524	0.09825
25.2	2.86534	0.09755
25.4	2.88454	0.09741
25.6	2.90494	0.09858
25.8	2.92504	0.09734
26	2.94524	0.09775
26.2	2.96474	0.09909
26.4	2.98404	0.09883
26.6	3.00334	0.09851
26.8	3.02184	0.09928
27	3.04084	0.09912
27.2	3.06064	0.09897
27.4	3.07934	0.10036
27.6	3.09794	0.10111
27.8	3.11744	0.10173
28	3.13634	0.10185
28.2	3.15484	0.10233
28.4	3.17394	0.1026
28.6	3.19374	0.10205
28.8	3.21104	0.10172
29	3.22954	0.10227
29.2	3.24864	0.10194
29.4	3.26664	0.10156
29.6	3.28314	0.10202
29.8	3.30124	0.1021
30	3.31834	0.10218
30.2	3.33584	0.10215
30.4	3.35394	0.10254
30.6	3.37244	0.10227
30.8	3.39074	0.10219
31	3.40884	0.10243
31.2	3.42654	0.10287
31.4	3.44334	0.10273
31.6	3.45944	0.10289
31.8	3.47594	0.10418
32	3.49244	0.10382
32.2	3.50824	0.10425
32.4	3.52504	0.10474
32.6	3.54104	0.10571
32.8	3.55764	0.10547
33	3.57304	0.10719
33.2	3.58934	0.10791
33.4	3.60434	0.10795
33.6	3.62074	0.10826
33.8	3.63574	0.10769
34	3.65104	0.10777
34.2	3.66554	0.10707
34.4	3.68064	0.10734
34.6	3.69564	0.10726
34.8	3.70944	0.10741
35	3.72504	0.10763
35.2	3.73994	0.10836
35.4	3.75414	0.10806
35.6	3.76804	0.1083
35.8	3.78254	0.10885
36	3.79534	0.10775
36.2	3.80834	0.10737
36.4	3.82294	0.10741
36.6	3.83604	0.10778
36.8	3.84954	0.10859
37	3.86254	0.10999
37.2	3.87654	0.11028
37.4	3.88864	0.11109
37.6	3.90154	0.11139
37.8	3.91424	0.1103
38	3.92684	0.10981
38.2	3.93844	0.11012
38.4	3.95074	0.10986
38.6	3.96194	0.11013
38.8	3.97354	0.11036
39	3.98484	0.11028
39.2	3.99694	0.11112
39.4	4.00824	0.11176
39.6	4.02024	0.1111
39.8	4.03024	0.11208
40	4.04084	0.11253
40.2	4.05054	0.11216
40.4	4.06074	0.11192
40.6	4.07124	0.11164
40.8	4.08174	0.11156
41	4.09154	0.11201
41.2	4.10024	0.11153
41.4	4.10964	0.1127
41.6	4.11824	0.11337
41.8	4.12734	0.11454
42	4.13634	0.11389
42.2	4.14644	0.11458
42.4	4.15454	0.11439
42.6	4.16334	0.11471
42.8	4.17154	0.1144
43	4.17954	0.11464
43.2	4.18764	0.1147
43.4	4.19574	0.11362
43.6	4.20314	0.11353
43.8	4.21064	0.11393
44	4.21804	0.11474
44.2	4.22474	0.11523
44.4	4.23204	0.11662
44.6	4.23904	0.11786
44.8	4.24514	0.11949
45	4.25234	0.11882
45.2	4.25874	0.11913
45.4	4.26494	0.11931
45.6	4.27114	0.1193
45.8	4.27764	0.11789
46	4.28414	0.11834
46.2	4.29014	0.11882
46.4	4.29714	0.11906
46.6	4.30274	0.11828
46.8	4.30824	0.11897
47	4.31214	0.11942
47.2	4.31754	0.11878
47.4	4.32224	0.11864
47.6	4.32784	0.11957
47.8	4.33354	0.11915
48	4.33874	0.11976
48.2	4.34344	0.11978
48.4	4.34884	0.11915
48.6	4.35324	0.11974
48.8	4.35694	0.12113
49	4.36184	0.12132
49.2	4.36594	0.12218
49.4	4.36904	0.12338
49.6	4.37334	0.12312
49.8	4.37874	0.1222
50	4.38364	0.1222
50.2	4.38684	0.12225
50.4	4.39064	0.12214
50.6	4.39454	0.12186
50.8	4.39814	0.12234
51	4.40104	0.12201
51.2	4.40524	0.12304
51.4	4.40894	0.12349
51.6	4.41214	0.12438
51.8	4.41484	0.12461
52	4.41744	0.12536
52.2	4.42104	0.12425
52.4	4.42344	0.12431
52.6	4.42634	0.12444
52.8	4.42974	0.12414
53	4.43314	0.12453
53.2	4.43634	0.12477
53.4	4.44014	0.12519
53.6	4.44344	0.12516
53.8	4.44594	0.12576
54	4.44944	0.12539
54.2	4.45204	0.12599
54.4	4.45464	0.12605
54.6	4.45724	0.12724
54.8	4.45974	0.12735
55	4.46274	0.12835
55.2	4.46514	0.12925
55.4	4.46764	0.12972
55.6	4.47014	0.12794
55.8	4.47264	0.12818
56	4.47444	0.12869
56.2	4.47704	0.12827
56.4	4.47854	0.12862
56.6	4.48064	0.13133
56.8	4.48374	0.13182
57	4.48584	0.13239
57.2	4.48894	0.13263
57.4	4.49284	0.13244
57.6	4.49484	0.13107
57.8	4.49654	0.13138
58	4.49904	0.13064
58.2	4.50044	0.13064
58.4	4.50244	0.13098
58.6	4.50414	0.13175
58.8	4.50594	0.13241
59	4.50794	0.13329
59.2	4.51034	0.13396
59.4	4.51094	0.13394
59.6	4.51404	0.13473
59.8	4.51534	0.1341
60	4.51714	0.13407
60.2	4.51824	0.13419
60.4	4.52084	0.13399
60.6	4.52194	0.13342
60.8	4.52414	0.13416
61	4.52564	0.13426
61.2	4.52724	0.1342
61.4	4.52924	0.1357
61.6	4.53074	0.13588
61.8	4.53214	0.13577
62	4.53344	0.13637
62.2	4.53534	0.13678
62.4	4.53674	0.13717
62.6	4.53914	0.13751
62.8	4.54074	0.13758
63	4.54274	0.13744
63.2	4.54454	0.13789
63.4	4.54574	0.13755
63.6	4.54794	0.13809
63.8	4.54924	0.13841
64	4.55084	0.13893
64.2	4.55184	0.1394
64.4	4.55344	0.1395
64.6	4.55344	0.13901
64.8	4.55524	0.14018
65	4.55654	0.1403
65.2	4.55744	0.14089
65.4	4.55874	0.14106
65.6	4.56054	0.14095
65.8	4.56184	0.14058
66	4.56284	0.14094
66.2	4.56474	0.14107
66.4	4.56614	0.14146
66.6	4.56784	0.14263
66.8	4.56984	0.14241
67	4.57214	0.14207
67.2	4.57314	0.14272
67.4	4.57454	0.14292
67.6	4.57614	0.14228
67.8	4.57614	0.14358
68	4.57704	0.14479
68.2	4.57874	0.14388
68.4	4.57964	0.14548
68.6	4.57944	0.14666
68.8	4.58114	0.14592
69	4.58184	0.14593
69.2	4.58254	0.14723
69.4	4.58374	0.14618
69.6	4.58524	0.14664
69.8	4.58604	0.14765
70	4.58744	0.14761
70.2	4.58844	0.14735
70.4	4.58944	0.14687
70.6	4.59064	0.14722
70.8	4.59174	0.14682
71	4.59334	0.1475
71.2	4.59454	0.14733
71.4	4.59544	0.14868
71.6	4.59684	0.14892
71.8	4.59814	0.14953
72	4.59824	0.15014
72.2	4.59884	0.15089
72.4	4.59984	0.15023
72.6	4.60004	0.15
72.8	4.60024	0.15052
73	4.60084	0.15042
73.2	4.60244	0.14966
73.4	4.60414	0.15078
73.6	4.60614	0.1514
73.8	4.60754	0.15139
74	4.60854	0.15144
74.2	4.60964	0.15332
74.4	4.61014	0.15397
74.6	4.61104	0.15352
74.8	4.61174	0.1544
75	4.61284	0.15493
75.2	4.61314	0.15478
75.4	4.61334	0.15403
75.6	4.61344	0.15442
75.8	4.61524	0.15474
76	4.61704	0.1548
76.2	4.61834	0.155
76.4	4.62014	0.15567
76.6	4.62174	0.15634
76.8	4.62104	0.15602
77	4.62164	0.15655
77.2	4.62314	0.15668
77.4	4.62344	0.15798
77.6	4.62454	0.15846
77.8	4.62694	0.15818
78	4.62704	0.15953
78.2	4.62674	0.16057
78.4	4.62754	0.16064
78.6	4.62834	0.16047
78.8	4.62954	0.1618
79	4.63074	0.16089
79.2	4.63194	0.16078
79.4	4.63284	0.16057
79.6	4.63394	0.16098
79.8	4.63394	0.16127
80	4.63504	0.16188
80.2	4.63674	0.16176
80.4	4.63794	0.16212
80.6	4.63774	0.16317
80.8	4.63934	0.1628
81	4.63884	0.16299
81.2	4.63864	0.1636
81.4	4.63894	0.16354
81.6	4.64034	0.16367
81.8	4.64084	0.16375
82	4.64234	0.16421
82.2	4.64374	0.16468
82.4	4.64504	0.16512
82.6	4.64504	0.16453
82.8	4.64564	0.16458
83	4.64624	0.16477
83.2	4.64714	0.16559
83.4	4.64714	0.1663
83.6	4.64834	0.16778
83.8	4.64914	0.16905
84	4.65024	0.16898
84.2	4.65014	0.16845
84.4	4.65114	0.16905
84.6	4.65154	0.16917
84.8	4.65334	0.16918
85	4.65344	0.16992
85.2	4.65424	0.17086
85.4	4.65484	0.1711
85.6	4.65534	0.17082
85.8	4.65514	0.17098
86	4.65694	0.17078
86.2	4.65714	0.17087
86.4	4.65844	0.17083
86.6	4.65924	0.1715
86.8	4.66014	0.17226
87	4.65904	0.17302
87.2	4.65984	0.17315
87.4	4.66044	0.17298
87.6	4.66114	0.17296
87.8	4.66174	0.17289
88	4.66324	0.17313
88.2	4.66454	0.17308
88.4	4.66444	0.17428
88.6	4.66504	0.17558
88.8	4.66554	0.17711
89	4.66644	0.17715
89.2	4.66724	0.17792
89.4	4.66874	0.17795
89.6	4.66994	0.17771
89.8	4.67064	0.17744
90	4.67134	0.17839
90.2	4.67144	0.17912
90.4	4.67204	0.17966
90.6	4.67244	0.17988
90.8	4.67224	0.18032
91	4.67264	0.18038
91.2	4.67304	0.18027
91.4	4.67304	0.1801
91.6	4.67234	0.18033
91.8	4.67304	0.18002
92	4.67444	0.18115
92.2	4.67444	0.18212
92.4	4.67524	0.18288
92.6	4.67734	0.18391
92.8	4.67844	0.18461
93	4.67784	0.18401
93.2	4.67864	0.18356
93.4	4.67934	0.18496
93.6	4.67904	0.18467
93.8	4.67904	0.18545
94	4.68024	0.18647
94.2	4.68094	0.18711
94.4	4.68174	0.18648
94.6	4.68274	0.18764
94.8	4.68374	0.18783
95	4.68424	0.18715
95.2	4.68444	0.18838
95.4	4.68494	0.18875
95.6	4.68534	0.18848
95.8	4.68554	0.18837
96	4.68604	0.18943
96.2	4.68724	0.18897
96.4	4.68784	0.1891
96.6	4.68894	0.18954
96.8	4.68954	0.19029
97	4.68984	0.19033
97.2	4.69014	0.19071
97.4	4.68994	0.19227
97.6	4.68964	0.19233
97.8	4.68964	0.19206
98	4.69054	0.19315
98.2	4.69184	0.19336
98.4	4.69304	0.19305
98.6	4.69364	0.19374
98.8	4.69544	0.19479
99	4.69564	0.194
99.2	4.69584	0.19408
99.4	4.69644	0.19379
99.6	4.69684	0.19451
99.8	4.69674	0.19437
100	4.69664	0.19535
100.2	4.69754	0.19623
100.4	4.69764	0.1975
100.6	4.69864	0.19797
100.8	4.69874	0.19856
101	4.70064	0.19906
101.2	4.70044	0.19901
101.4	4.70014	0.19988
101.6	4.70054	0.19954
101.8	4.70164	0.19996
102	4.70164	0.20068
102.2	4.70294	0.20125
102.4	4.70444	0.20018
102.6	4.70474	0.20169
102.8	4.70414	0.20204
103	4.70494	0.20162
103.2	4.70434	0.20235
103.4	4.70514	0.20408
103.6	4.70414	0.20426
103.8	4.70494	0.20428
104	4.70474	0.2036
104.2	4.70584	0.20383
104.4	4.70634	0.20239
104.6	4.70904	0.20229
104.8	4.71004	0.20261
105	4.71054	0.20471
105.2	4.71004	0.20474
105.4	4.70984	0.2068
105.6	4.71104	0.2066
105.8	4.71134	0.20819
106	4.71174	0.2085
106.2	4.71244	0.20809
106.4	4.71404	0.20819
106.6	4.71274	0.20872
106.8	4.71304	0.2072
107	4.71434	0.2072
107.2	4.71574	0.20849
107.4	4.71514	0.2077
107.6	4.71594	0.2077
107.8	4.71644	0.209
108	4.71614	0.20878
108.2	4.71614	0.2093
108.4	4.71704	0.21056
108.6	4.71794	0.21156
108.8	4.71774	0.21125
109	4.71854	0.21238
109.2	4.71894	0.21239
109.4	4.71834	0.21206
109.6	4.71894	0.21161
109.8	4.71944	0.21192
110	4.72094	0.21118
110.2	4.72134	0.21172
110.4	4.72284	0.21279
110.6	4.72334	0.21293
110.8	4.72514	0.21317
111	4.72364	0.21411
111.2	4.72454	0.21377
111.4	4.72514	0.21351
111.6	4.72544	0.21447
111.8	4.72464	0.21522
112	4.72544	0.21544
112.2	4.72544	0.21601
112.4	4.72554	0.21659
112.6	4.72524	0.21741
112.8	4.72474	0.21788
113	4.72604	0.21725
113.2	4.72684	0.21733
113.4	4.72634	0.21784
113.6	4.72694	0.21792
113.8	4.72834	0.21853
114	4.72764	0.21948
114.2	4.72704	0.21981
114.4	4.72844	0.21901
114.6	4.72904	0.21919
114.8	4.72864	0.21997
115	4.72884	0.22059
115.2	4.73004	0.2211
115.4	4.73014	0.22151
115.6	4.72974	0.22122
115.8	4.73074	0.22061
116	4.73214	0.22057
116.2	4.73254	0.22156
116.4	4.73264	0.2221
116.6	4.73324	0.22213
116.8	4.73374	0.22273
117	4.73364	0.22338
117.2	4.73454	0.22278
117.4	4.73564	0.22356
117.6	4.73664	0.2251
117.8	4.73714	0.22531
118	4.73664	0.22522
118.2	4.73684	0.22696
118.4	4.73714	0.22714
118.6	4.73674	0.22632
118.8	4.73744	0.22643
119	4.73864	0.22714
119.2	4.73844	0.22571
119.4	4.73814	0.22545
119.6	4.73854	0.22577
119.8	4.73814	0.22609
120	4.73804	0.22524
120.2	4.73874	0.22515
120.4	4.73954	0.22528
120.6	4.74004	0.22577
120.8	4.74064	0.22578
121	4.74164	0.22629
121.2	4.74124	0.22794
121.4	4.74054	0.22816
121.6	4.74114	0.22839
121.8	4.74124	0.22871
122	4.74174	0.22928
122.2	4.74244	0.22897
122.4	4.74334	0.23083
122.6	4.74344	0.23147
122.8	4.74474	0.23073
123	4.74504	0.23126
123.2	4.74534	0.23159
123.4	4.74654	0.23045
123.6	4.74684	0.23055
123.8	4.74704	0.23125
124	4.74714	0.23131
124.2	4.74794	0.2319
124.4	4.74754	0.2323
124.6	4.74754	0.23248
124.8	4.74674	0.2336
125	4.74654	0.23448
125.2	4.74814	0.2336
125.4	4.74914	0.23439
125.6	4.75024	0.23519
125.8	4.75184	0.23628
126	4.75264	0.23681
126.2	4.75084	0.23808
126.4	4.75064	0.23907
126.6	4.75084	0.23957
126.8	4.74974	0.23987
127	4.75054	0.24053
127.2	4.75134	0.24133
127.4	4.75214	0.24081
127.6	4.75274	0.24083
127.8	4.75324	0.24099
128	4.75294	0.24068
128.2	4.75364	0.24088
128.4	4.75334	0.24225
128.6	4.75314	0.2427
128.8	4.75424	0.24337
129	4.75464	0.24467
129.2	4.75484	0.24507
129.4	4.75544	0.24504
129.6	4.75614	0.24532
129.8	4.75674	0.24518
130	4.75644	0.24485
130.2	4.75724	0.24495
130.4	4.75704	0.24514
130.6	4.75614	0.24581
130.8	4.75554	0.24574
131	4.75614	0.24573
131.2	4.75504	0.24679
131.4	4.75644	0.24714
131.6	4.75774	0.24706
131.8	4.75884	0.24744
132	4.75954	0.24815
132.2	4.76014	0.24726
132.4	4.75954	0.24746
132.6	4.76004	0.24802
132.8	4.75984	0.24866
133	4.76024	0.24972
133.2	4.76094	0.25083
133.4	4.76134	0.25191
133.6	4.76064	0.2526
133.8	4.76074	0.25322
134	4.76064	0.25291
134.2	4.76094	0.25281
134.4	4.76084	0.25231
134.6	4.76124	0.25246
134.8	4.76174	0.25268
135	4.76334	0.25389
135.2	4.76394	0.25587
135.4	4.76384	0.25629
135.6	4.76424	0.25733
135.8	4.76444	0.25723
136	4.76274	0.25773
136.2	4.76204	0.25673
136.4	4.76334	0.25711
136.6	4.76344	0.25686
136.8	4.76324	0.25824
137	4.76454	0.25792
137.2	4.76394	0.25967
137.4	4.76334	0.26022
137.6	4.76364	0.26047
137.8	4.76464	0.26047
138	4.76424	0.26131
138.2	4.76584	0.26107
138.4	4.76644	0.26194
138.6	4.76714	0.2626
138.8	4.76714	0.26219
139	4.76774	0.26226
139.2	4.76874	0.26272
139.4	4.76874	0.26238
139.6	4.76834	0.26287
139.8	4.76834	0.26406
140	4.76864	0.26444
140.2	4.76744	0.26439
140.4	4.76734	0.26593
140.6	4.76794	0.26628
140.8	4.76844	0.26649
141	4.76944	0.26682
141.2	4.76994	0.26808
141.4	4.77054	0.26779
141.6	4.77144	0.26821
141.8	4.77084	0.26882
142	4.76944	0.26975
142.2	4.77024	0.26937
142.4	4.77024	0.26973
142.6	4.76964	0.26968
142.8	4.77014	0.27045
143	4.77144	0.27058
143.2	4.77124	0.27121
143.4	4.77204	0.27171
143.6	4.77294	0.27262
143.8	4.77374	0.27264
144	4.77424	0.27279
144.2	4.77454	0.27404
144.4	4.77474	0.27342
144.6	4.77484	0.27336
144.8	4.77504	0.27396
145	4.77474	0.27385
145.2	4.77604	0.27318
145.4	4.77554	0.27399
145.6	4.77504	0.27436
145.8	4.77484	0.27526
146	4.77614	0.27646
146.2	4.77494	0.27718
146.4	4.77504	0.27755
146.6	4.77594	0.2773
146.8	4.77594	0.27689
147	4.77504	0.27756
147.2	4.77454	0.27716
147.4	4.77504	0.27847
147.6	4.77524	0.27966
147.8	4.77524	0.28023
148	4.77624	0.27983
148.2	4.77824	0.28085
148.4	4.77914	0.28053
148.6	4.77904	0.28084
148.8	4.77914	0.28079
149	4.77864	0.28212
149.2	4.77774	0.28247
149.4	4.77824	0.28315
149.6	4.77814	0.28343
149.8	4.77884	0.28441
150	4.78034	0.28417
150.2	4.78054	0.28477
150.4	4.77934	0.28506
150.6	4.78064	0.2861
150.8	4.78094	0.28612
151	4.77994	0.28638
151.2	4.78054	0.28661
151.4	4.78204	0.28667
151.6	4.78134	0.28693
151.8	4.78164	0.28827
152	4.78224	0.28916
152.2	4.78344	0.2906
152.4	4.78244	0.29151
152.6	4.78334	0.29154
152.8	4.78314	0.29083
153	4.78294	0.29111
153.2	4.78084	0.29005
153.4	4.78074	0.28992
153.6	4.78074	0.29085
153.8	4.78144	0.2916
154	4.78164	0.29171
154.2	4.78354	0.29259
154.4	4.78474	0.29349
154.6	4.78454	0.29373
154.8	4.78574	0.2934
155	4.78614	0.29404
155.2	4.78584	0.29425
155.4	4.78574	0.29459
155.6	4.78574	0.2955
155.8	4.78524	0.29717
156	4.78574	0.29716
156.2	4.78594	0.29706
156.4	4.78484	0.2975
156.6	4.78564	0.29716
156.8	4.78534	0.2967
157	4.78604	0.29783
157.2	4.78584	0.29866
157.4	4.78834	0.29872
157.6	4.78924	0.29911
157.8	4.78864	0.29876
158	4.78824	0.29908
158.2	4.78814	0.29991
158.4	4.78774	0.3007
158.6	4.78654	0.30074
158.8	4.78754	0.30136
159	4.78774	0.30139
159.2	4.78944	0.30161
159.4	4.78924	0.30134
159.6	4.78984	0.30289
159.8	4.79024	0.30336
160	4.79074	0.30344
160.2	4.79054	0.30375
160.4	4.79044	0.30489
160.6	4.79144	0.30366
160.8	4.79064	0.3036
161	4.79094	0.3041
161.2	4.79014	0.30449
161.4	4.78994	0.30527
161.6	4.78884	0.3063
161.8	4.79024	0.30782
162	4.79014	0.30758
162.2	4.79114	0.30816
162.4	4.79154	0.30814
162.6	4.79304	0.30807
162.8	4.79274	0.30839
163	4.79254	0.30939
163.2	4.79234	0.30948
163.4	4.79264	0.30942
163.6	4.79294	0.31091
163.8	4.79224	0.31077
164	4.79274	0.31189
164.2	4.79334	0.31281
164.4	4.79364	0.31334
164.6	4.79344	0.31316
164.8	4.79464	0.31422
165	4.79434	0.31376
165.2	4.79354	0.31276
165.4	4.79384	0.31365
165.6	4.79434	0.31426
165.8	4.79444	0.31343
166	4.79444	0.31332
166.2	4.79594	0.31554
166.4	4.79604	0.31581
166.6	4.79504	0.31544
166.8	4.79474	0.3168
167	4.79514	0.31751
167.2	4.79514	0.31751
167.4	4.79654	0.31886
167.6	4.79754	0.31889
167.8	4.79824	0.31968
168	4.79784	0.32075
168.2	4.79814	0.32119
168.4	4.79664	0.32023
168.6	4.79624	0.32155
168.8	4.79624	0.32145
169	4.79704	0.32159
169.2	4.79604	0.32169
169.4	4.79614	0.3225
169.6	4.79764	0.32302
169.8	4.79694	0.32383
170	4.79674	0.32464
170.2	4.79714	0.32464
170.4	4.79794	0.32514
170.6	4.79764	0.3256
170.8	4.79794	0.32587
171	4.79894	0.32573
171.2	4.79984	0.32632
171.4	4.79944	0.32654
171.6	4.79844	0.32691
171.8	4.79954	0.32711
172	4.79954	0.32793
172.2	4.79894	0.32847
172.4	4.80024	0.32861
172.6	4.80064	0.33002
172.8	4.80044	0.32991
173	4.80074	0.32982
173.2	4.80204	0.33015
173.4	4.80144	0.33053
173.6	4.80184	0.3307
173.8	4.80144	0.33192
174	4.80094	0.33243
174.2	4.80114	0.33307
174.4	4.80114	0.33395
174.6	4.80134	0.33337
174.8	4.80254	0.33378
175	4.80224	0.33414
175.2	4.80174	0.33504
175.4	4.80164	0.33511
175.6	4.80224	0.33567
175.8	4.80144	0.33563
176	4.80244	0.33617
176.2	4.80314	0.33604
176.4	4.80394	0.33629
176.6	4.80304	0.33784
176.8	4.80434	0.33855
177	4.80504	0.33857
177.2	4.80424	0.33853
177.4	4.80434	0.33917
177.6	4.80474	0.33851
177.8	4.80434	0.33896
178	4.80424	0.33959
178.2	4.80474	0.34044
178.4	4.80474	0.34032
178.6	4.80614	0.34097
178.8	4.80534	0.3411
179	4.80554	0.34066
179.2	4.80514	0.34092
179.4	4.80464	0.3418
179.6	4.80404	0.34175
179.8	4.80494	0.34297
180	4.80434	0.34454
180.2	4.80484	0.34446
180.4	4.80484	0.34529
180.6	4.80464	0.34574
180.8	4.80524	0.34532
181	4.80604	0.3449
181.2	4.80604	0.34613
181.4	4.80694	0.34686
181.6	4.80734	0.34732
181.8	4.80664	0.34744
182	4.80644	0.34878
182.2	4.80654	0.34815
182.4	4.80704	0.34813
182.6	4.80674	0.34816
182.8	4.80754	0.34809
183	4.80794	0.34816
183.2	4.80854	0.34857
183.4	4.80644	0.34833
183.6	4.80714	0.34921
183.8	4.80764	0.35077
184	4.80754	0.35062
184.2	4.80774	0.35203
184.4	4.81024	0.3526
184.6	4.81014	0.3533
184.8	4.80894	0.35339
185	4.80914	0.35447
185.2	4.80974	0.35395
185.4	4.80914	0.35507
185.6	4.80964	0.35534
185.8	4.81024	0.35556
186	4.81084	0.35517
186.2	4.81114	0.35649
186.4	4.81104	0.35633
186.6	4.81124	0.35591
186.8	4.81154	0.35601
187	4.81044	0.35688
187.2	4.81014	0.35695
187.4	4.81214	0.35768
187.6	4.81244	0.35867
187.8	4.81304	0.35997
188	4.81284	0.36048
188.2	4.81284	0.36068
188.4	4.81064	0.36054
188.6	4.81114	0.36098
188.8	4.81004	0.36131
189	4.81204	0.3623
189.2	4.81164	0.36236
189.4	4.81264	0.36303
189.6	4.81124	0.36344
189.8	4.81314	0.36409
190	4.81264	0.364
190.2	4.81354	0.36472
190.4	4.81344	0.36522
190.6	4.81474	0.36587
190.8	4.81364	0.36553
191	4.81314	0.36551
191.2	4.81294	0.3659
191.4	4.81354	0.36659
191.6	4.81354	0.36656
191.8	4.81364	0.36696
192	4.81314	0.36783
192.2	4.81464	0.36778
192.4	4.81404	0.36764
192.6	4.81434	0.36857
192.8	4.81524	0.36956
193	4.81604	0.36928
193.2	4.81494	0.37037
193.4	4.81514	0.37092
193.6	4.81484	0.37104
193.8	4.81424	0.37237
194	4.81454	0.3747
194.2	4.81484	0.37427
194.4	4.81594	0.37521
194.6	4.81564	0.37589
194.8	4.81584	0.37501
195	4.81574	0.37458
195.2	4.81634	0.37567
195.4	4.81514	0.37511
195.6	4.81584	0.3749
195.8	4.81614	0.37564
196	4.81564	0.37566
196.2	4.81554	0.3764
196.4	4.81614	0.37659
196.6	4.81614	0.37707
196.8	4.81544	0.37763
197	4.81654	0.37803
197.2	4.81624	0.37812
197.4	4.81654	0.37814
197.6	4.81654	0.37916
197.8	4.81734	0.37932
198	4.81694	0.37972
198.2	4.81764	0.37976
198.4	4.81764	0.3814
198.6	4.81764	0.38091
198.8	4.81824	0.38125
199	4.81904	0.38215
199.2	4.81914	0.3825
199.4	4.81964	0.38252
199.6	4.82064	0.38272
199.8	4.82054	0.3832
200	4.82074	0.38343
200.2	4.81944	0.38346
200.4	4.81924	0.38472
200.6	4.81874	0.3854
200.8	4.81904	0.38574
201	4.81844	0.38609
201.2	4.81874	0.38651
201.4	4.81944	0.38622
201.6	4.81954	0.38711
201.8	4.81984	0.3871
202	4.82114	0.38807
202.2	4.82134	0.38855
202.4	4.82164	0.38836
202.6	4.82214	0.38903
202.8	4.82204	0.38929
203	4.82154	0.38902
203.2	4.82214	0.38946
203.4	4.82194	0.39021
203.6	4.82144	0.39053
203.8	4.82104	0.39213
204	4.82074	0.39246
204.2	4.82144	0.39261
204.4	4.82104	0.39302
204.6	4.82194	0.39318
204.8	4.82244	0.39306
205	4.82194	0.39361
205.2	4.82134	0.39395
205.4	4.82294	0.3934
205.6	4.82294	0.39347
205.8	4.82354	0.3938
206	4.82494	0.39365
206.2	4.82484	0.39497
206.4	4.82394	0.39693
206.6	4.82354	0.3974
206.8	4.82294	0.39789
207	4.82274	0.39882
207.2	4.82334	0.39844
207.4	4.82294	0.39923
207.6	4.82314	0.39926
207.8	4.82474	0.39905
208	4.82494	0.39905
208.2	4.82404	0.40047
208.4	4.82474	0.40012
208.6	4.82484	0.40029
208.8	4.82364	0.4013
209	4.82264	0.4018
209.2	4.82314	0.40073
209.4	4.82334	0.40105
209.6	4.82334	0.40205
209.8	4.82294	0.40243
210	4.82414	0.40337
210.2	4.82474	0.40436
210.4	4.82514	0.40529
210.6	4.82524	0.40551
210.8	4.82644	0.40603
211	4.82554	0.40608
211.2	4.82524	0.40684
211.4	4.82494	0.40634
211.6	4.82574	0.40705
211.8	4.82534	0.40677
212	4.82714	0.40786
212.2	4.82714	0.4084
212.4	4.82714	0.40931
212.6	4.82684	0.40915
212.8	4.82714	0.40945
213	4.82634	0.40837
213.2	4.82674	0.40895
213.4	4.82584	0.40933
213.6	4.82554	0.40964
213.8	4.82544	0.41049
214	4.82504	0.41222
214.2	4.82514	0.41181
214.4	4.82644	0.41193
214.6	4.82624	0.41366
214.8	4.82674	0.41451
215	4.82764	0.41425
215.2	4.82754	0.41488
215.4	4.82754	0.41689
215.6	4.82794	0.41594
215.8	4.82834	0.41578
216	4.82784	0.41626
216.2	4.82884	0.417
216.4	4.82854	0.4163
216.6	4.82844	0.41742
216.8	4.82764	0.41748
217	4.82824	0.4172
217.2	4.82704	0.41745
217.4	4.82714	0.41735
217.6	4.82704	0.41828
217.8	4.82804	0.41909
218	4.82744	0.41944
218.2	4.82864	0.41923
218.4	4.82944	0.42015
218.6	4.83064	0.42029
218.8	4.82944	0.42064
219	4.83064	0.42176
219.2	4.83034	0.4227
219.4	4.83034	0.42296
219.6	4.83034	0.42342
219.8	4.83064	0.42361
220	4.82954	0.42394
220.2	4.83004	0.42453
220.4	4.83074	0.4252
220.6	4.83034	0.42515
220.8	4.83124	0.42642
221	4.83154	0.42589
221.2	4.83034	0.4258
221.4	4.82924	0.42559
221.6	4.82954	0.42636
221.8	4.82894	0.42614
222	4.83004	0.42824
222.2	4.83054	0.42962
222.4	4.83124	0.43057
222.6	4.83114	0.43027
222.8	4.83184	0.43064
223	4.83204	0.43005
223.2	4.83234	0.43019
223.4	4.83214	0.4302
223.6	4.83274	0.43159
223.8	4.83214	0.43157
224	4.83184	0.43205
224.2	4.83164	0.43195
224.4	4.83274	0.43188
224.6	4.83264	0.43153
224.8	4.83344	0.43223
225	4.83324	0.43279
225.2	4.83394	0.43384
225.4	4.83304	0.4347
225.6	4.83274	0.43472
225.8	4.83334	0.43559
226	4.83434	0.43613
226.2	4.83394	0.43642
226.4	4.83494	0.43713
226.6	4.83534	0.43772
226.8	4.83454	0.43738
227	4.83504	0.43773
227.2	4.83614	0.43797
227.4	4.83574	0.43753
227.6	4.83584	0.4377
227.8	4.83614	0.43866
228	4.83544	0.43836
228.2	4.83494	0.43818
228.4	4.83394	0.43975
228.6	4.83324	0.4416
228.8	4.83324	0.44182
229	4.83364	0.44314
229.2	4.83394	0.44398
229.4	4.83504	0.44388
229.6	4.83714	0.44404
229.8	4.83754	0.44482
230	4.83704	0.44391
230.2	4.83664	0.44401
230.4	4.83654	0.44493
230.6	4.83554	0.4446
230.8	4.83464	0.44452
231	4.83434	0.44539
231.2	4.83434	0.4464
231.4	4.83404	0.44688
231.6	4.83434	0.44725
231.8	4.83494	0.44748
232	4.83564	0.44838
232.2	4.83604	0.44833
232.4	4.83634	0.4483
232.6	4.83604	0.44966
232.8	4.83634	0.45108
233	4.83624	0.45174
233.2	4.83534	0.45218
233.4	4.83594	0.45215
233.6	4.83574	0.45152
233.8	4.83574	0.45153
234	4.83744	0.45253
234.2	4.83754	0.45299
234.4	4.83664	0.45321
234.6	4.83644	0.45344
234.8	4.83734	0.45384
235	4.83624	0.45286
235.2	4.83774	0.453
235.4	4.83874	0.4542
235.6	4.83994	0.45476
235.8	4.83884	0.45514
236	4.83814	0.4565
236.2	4.83674	0.4563
236.4	4.83594	0.45566
236.6	4.83594	0.45633
236.8	4.83644	0.45648
237	4.83724	0.45696
237.2	4.83894	0.45713
237.4	4.83954	0.45826
237.6	4.83844	0.45797
237.8	4.83844	0.45786
238	4.83844	0.45784
238.2	4.83814	0.45982
238.4	4.83744	0.45941
238.6	4.83884	0.45929
238.8	4.83884	0.45937
239	4.83914	0.46106
239.2	4.83954	0.46021
239.4	4.84104	0.46116
239.6	4.84074	0.46244
239.8	4.84144	0.46421
240	4.84084	0.46361
240.2	4.83994	0.46462
240.4	4.84014	0.46477
240.6	4.83904	0.4657
240.8	4.83834	0.465
241	4.83904	0.4657
241.2	4.83874	0.46623
241.4	4.83824	0.46693
241.6	4.83944	0.46739
241.8	4.83924	0.46838
242	4.83894	0.46868
242.2	4.83994	0.46892
242.4	4.83974	0.47025
242.6	4.83914	0.47019
242.8	4.84054	0.47015
243	4.84074	0.46997
243.2	4.84114	0.47083
243.4	4.84144	0.47041
243.6	4.84174	0.47178
243.8	4.84094	0.47234
244	4.84194	0.47353
244.2	4.84214	0.47322
244.4	4.84234	0.47365
244.6	4.84324	0.47305
244.8	4.84364	0.47394
245	4.84254	0.4741
245.2	4.84244	0.47465
245.4	4.84314	0.47501
245.6	4.84264	0.47557
245.8	4.84194	0.47477
246	4.84264	0.47412
246.2	4.84214	0.4745
246.4	4.84114	0.47456
246.6	4.84164	0.47464
246.8	4.84294	0.47609
247	4.84324	0.47688
247.2	4.84294	0.47778
247.4	4.84434	0.47856
247.6	4.84494	0.4792
247.8	4.84504	0.47985
248	4.84484	0.48052
248.2	4.84464	0.48069
248.4	4.84394	0.48067
248.6	4.84174	0.48108
248.8	4.84064	0.48024
249	4.84234	0.48102
249.2	4.84374	0.48126
249.4	4.84354	0.48142
249.6	4.84464	0.48212
249.8	4.84624	0.48308
250	4.84504	0.48313
250.2	4.84404	0.48389
250.4	4.84384	0.48417
250.6	4.84454	0.48523
250.8	4.84354	0.48565
251	4.84344	0.48597
251.2	4.84424	0.4856
251.4	4.84444	0.48753
251.6	4.84404	0.48637
251.8	4.84414	0.48618
252	4.84464	0.48646
252.2	4.84544	0.4874
252.4	4.84534	0.48627
252.6	4.84474	0.48736
252.8	4.84494	0.48915
253	4.84514	0.48915
253.2	4.84374	0.48921
253.4	4.84404	0.48979
253.6	4.84514	0.49097
253.8	4.84544	0.49069
254	4.84474	0.49046
254.2	4.84544	0.49082
254.4	4.84594	0.49098
254.6	4.84584	0.49137
254.8	4.84624	0.49185
255	4.84674	0.49405
255.2	4.84704	0.49494
255.4	4.84644	0.49544
255.6	4.84734	0.49626
255.8	4.84704	0.4964
256	4.84824	0.49584
256.2	4.84744	0.49613
256.4	4.84844	0.49741
256.6	4.84734	0.49697
256.8	4.84794	0.49724
257	4.84704	0.49808
257.2	4.84754	0.4996
257.4	4.84754	0.49997
257.6	4.84814	0.49987
257.8	4.84684	0.49997
258	4.84664	0.49996
258.2	4.84804	0.49893
258.4	4.84794	0.49892
258.6	4.84724	0.49958
258.8	4.84894	0.50101
259	4.84924	0.50165
259.2	4.84774	0.50292
259.4	4.84734	0.50365
259.6	4.84844	0.50352
259.8	4.84754	0.50403
260	4.84784	0.50376
260.2	4.84914	0.50348
260.4	4.84954	0.50333
260.6	4.84964	0.50499
260.8	4.84944	0.50448
261	4.84964	0.5055
261.2	4.84824	0.50607
261.4	4.84894	0.50644
261.6	4.84874	0.5053
261.8	4.84924	0.50653
262	4.84894	0.50723
262.2	4.84944	0.50771
262.4	4.84884	0.50763
262.6	4.84914	0.5086
262.8	4.84984	0.50863
263	4.84984	0.50884
263.2	4.84984	0.50947
263.4	4.85024	0.51075
263.6	4.85014	0.51141
263.8	4.84954	0.51029
264	4.84974	0.51051
264.2	4.85084	0.51035
264.4	4.85054	0.51104
264.6	4.85014	0.51103
264.8	4.85034	0.5123
265	4.84964	0.51274
265.2	4.84894	0.51341
265.4	4.84944	0.51349
265.6	4.85054	0.51426
265.8	4.85124	0.51449
266	4.85254	0.51469
266.2	4.85244	0.51479
266.4	4.85194	0.51488
266.6	4.85004	0.51523
266.8	4.84954	0.51644
267	4.84934	0.51769
267.2	4.85054	0.51803
267.4	4.85044	0.51879
267.6	4.85104	0.51894
267.8	4.85154	0.51883
268	4.85164	0.51914
268.2	4.85074	0.52011
268.4	4.85134	0.5204
268.6	4.85214	0.52126
268.8	4.85184	0.52167
269	4.85174	0.52173
269.2	4.85154	0.5215
269.4	4.85174	0.52103
269.6	4.85154	0.52124
269.8	4.85174	0.52208
270	4.85154	0.52249
270.2	4.85184	0.52301
270.4	4.85154	0.52458
270.6	4.85214	0.52477
270.8	4.85294	0.52592
271	4.85344	0.52537
271.2	4.85354	0.52612
271.4	4.85304	0.52669
271.6	4.85304	0.52729
271.8	4.85174	0.52633
272	4.85124	0.52705
272.2	4.85164	0.52708
272.4	4.85284	0.52742
272.6	4.85354	0.52823
272.8	4.85454	0.52948
273	4.85524	0.52939
273.2	4.85394	0.53
273.4	4.85424	0.52904
273.6	4.85264	0.5288
273.8	4.85284	0.52865
274	4.85264	0.5301
274.2	4.85374	0.53064
274.4	4.85394	0.53254
274.6	4.85524	0.533
274.8	4.85484	0.5333
275	4.85494	0.53372
275.2	4.85384	0.53335
275.4	4.85214	0.53324
275.6	4.85154	0.53402
275.8	4.85144	0.53552
276	4.85044	0.53582
276.2	4.85214	0.53646
276.4	4.85324	0.53648
276.6	4.85334	0.53596
276.8	4.85374	0.53521
277	4.85444	0.53497
277.2	4.85364	0.53593
277.4	4.85354	0.53596
277.6	4.85374	0.53626
277.8	4.85314	0.53737
278	4.85334	0.53826
278.2	4.85404	0.53808
278.4	4.85394	0.53938
278.6	4.85434	0.53999
278.8	4.85464	0.53919
279	4.85504	0.5392
279.2	4.85444	0.54017
279.4	4.85404	0.53973
279.6	4.85304	0.5404
279.8	4.85224	0.54081
280	4.85154	0.54163
280.2	4.85154	0.54221
280.4	4.85204	0.54265
280.6	4.85274	0.54349
280.8	4.85344	0.54473
281	4.85344	0.54485
281.2	4.85434	0.54586
281.4	4.85434	0.54623
281.6	4.85404	0.54665
281.8	4.85414	0.54568
282	4.85454	0.54643
282.2	4.85434	0.54564
282.4	4.85454	0.54633
282.6	4.85564	0.54606
282.8	4.85584	0.54791
283	4.85624	0.54812
283.2	4.85684	0.54936
283.4	4.85724	0.54906
283.6	4.85754	0.54998
283.8	4.85814	0.54977
284	4.85794	0.54982
284.2	4.85764	0.54984
284.4	4.85724	0.55033
284.6	4.85634	0.55124
284.8	4.85714	0.552
285	4.85724	0.55288
285.2	4.85704	0.55257
285.4	4.85704	0.55299
285.6	4.85684	0.5529
285.8	4.85574	0.55347
286	4.85644	0.55356
286.2	4.85634	0.55422
286.4	4.85684	0.55506
286.6	4.85844	0.55509
286.8	4.85854	0.55588
287	4.85724	0.55561
287.2	4.85734	0.55646
287.4	4.85704	0.5567
287.6	4.85614	0.55728
287.8	4.85544	0.55646
288	4.85644	0.55762
288.2	4.85684	0.55808
288.4	4.85644	0.55924
288.6	4.85584	0.55983
288.8	4.85674	0.56136
289	4.85734	0.56158
289.2	4.85754	0.56114
289.4	4.85874	0.5624
289.6	4.85914	0.5624
289.8	4.85984	0.5626
290	4.85874	0.56272
290.2	4.85874	0.56418
290.4	4.85754	0.56363
290.6	4.85804	0.56319
290.8	4.85704	0.56394
291	4.85714	0.56553
291.2	4.85644	0.56559
291.4	4.85714	0.56616
291.6	4.85704	0.56734
291.8	4.85694	0.5678
292	4.85744	0.56677
292.2	4.85754	0.56648
292.4	4.85814	0.56636
292.6	4.85874	0.56733
292.8	4.85934	0.56758
293	4.85894	0.56886
293.2	4.85914	0.57004
293.4	4.85884	0.57061
293.6	4.85884	0.57004
293.8	4.85834	0.56965
294	4.85904	0.56978
294.2	4.86014	0.5703
294.4	4.86014	0.57005
294.6	4.85914	0.57152
294.8	4.86074	0.57192
295	4.86054	0.57247
295.2	4.86074	0.57235
295.4	4.86094	0.57408
295.6	4.86224	0.57364
295.8	4.86244	0.5738
296	4.86174	0.57434
296.2	4.86194	0.57479
296.4	4.86064	0.57392
296.6	4.86104	0.57447
296.8	4.86014	0.57593
297	4.86124	0.57535
297.2	4.86104	0.5759
297.4	4.86174	0.57686
297.6	4.86004	0.57746
297.8	4.86084	0.57737
298	4.86064	0.57944
298.2	4.86014	0.57955
298.4	4.86044	0.57986
298.6	4.86264	0.58076
298.8	4.86224	0.58031
299	4.86214	0.57991
299.2	4.86184	0.58061
299.4	4.86204	0.58142
299.6	4.86124	0.58132
299.8	4.86104	0.58289
300	4.86134	0.58278
300.2	4.86154	0.58237
300.4	4.86134	0.58266
300.6	4.86054	0.58285
300.8	4.85994	0.58375
301	4.85994	0.58483
301.2	4.86004	0.58582
301.4	4.86004	0.58515
301.6	4.86054	0.58508
301.8	4.86164	0.58505
302	4.86124	0.58522
302.2	4.86164	0.58598
302.4	4.86174	0.58705
302.6	4.86254	0.58799
302.8	4.86294	0.58847
303	4.86274	0.58886
303.2	4.86304	0.58871
303.4	4.86324	0.58925
303.6	4.86264	0.59003
303.8	4.86264	0.59025
304	4.86364	0.59067
304.2	4.86344	0.59118
304.4	4.86324	0.59242
304.6	4.86434	0.59208
304.8	4.86374	0.59243
305	4.86344	0.59237
305.2	4.86274	0.59312
305.4	4.86304	0.59241
305.6	4.86094	0.59352
305.8	4.86034	0.59297
306	4.86084	0.59379
306.2	4.86144	0.59348
306.4	4.86114	0.59383
306.6	4.86044	0.59476
306.8	4.86164	0.59688
307	4.86134	0.59747
307.2	4.86114	0.59787
307.4	4.86224	0.59866
307.6	4.86434	0.59854
307.8	4.86464	0.59885
308	4.86414	0.59922
308.2	4.86424	0.60051
308.4	4.86344	0.60109
308.6	4.86274	0.6009
308.8	4.86204	0.60062
309	4.86244	0.60059
309.2	4.86164	0.60004
309.4	4.86304	0.59933
309.6	4.86314	0.60007
309.8	4.86264	0.60073
310	4.86264	0.60083
310.2	4.86404	0.60201
310.4	4.86254	0.60313
310.6	4.86314	0.60303
310.8	4.86444	0.60303
311	4.86444	0.60353
311.2	4.86394	0.60323
311.4	4.86504	0.60383
311.6	4.86494	0.60443
311.8	4.86564	0.60543
312	4.86594	0.60623
312.2	4.86694	0.60713
312.4	4.86674	0.60753
312.6	4.86654	0.60853
312.8	4.86494	0.60823
313	4.86504	0.60763
313.2	4.86434	0.60723
313.4	4.86444	0.60663
313.6	4.86484	0.60683
313.8	4.86554	0.60653
314	4.86534	0.60783
314.2	4.86454	0.60883
314.4	4.86394	0.60993
314.6	4.86444	0.60993
314.8	4.86444	0.61073
315	4.86474	0.61083
315.2	4.86604	0.61113
315.4	4.86604	0.61133
315.6	4.86544	0.61263
315.8	4.86584	0.61333
316	4.86554	0.61443
316.2	4.86484	0.61493
316.4	4.86494	0.61583
316.6	4.86544	0.61603
316.8	4.86524	0.61733
317	4.86544	0.61773
317.2	4.86604	0.61823
317.4	4.86704	0.61833
317.6	4.86654	0.61813
317.8	4.86684	0.61703
318	4.86674	0.61683
318.2	4.86674	0.61653
318.4	4.86624	0.61713
318.6	4.86604	0.61813
318.8	4.86624	0.61913
319	4.86654	0.61923
319.2	4.86604	0.62033
319.4	4.86484	0.62083
319.6	4.86544	0.62063
319.8	4.86374	0.62033
320	4.86374	0.62133
320.2	4.86404	0.62143
320.4	4.86504	0.62203
320.6	4.86524	0.62213
320.8	4.86704	0.62353
321	4.86694	0.62423
321.2	4.86664	0.62483
321.4	4.86674	0.62533
321.6	4.86634	0.62633
321.8	4.86594	0.62503
322	4.86604	0.62513
322.2	4.86734	0.62483
322.4	4.86744	0.62483
322.6	4.86744	0.62433
322.8	4.86724	0.62653
323	4.86674	0.62583
323.2	4.86654	0.62743
323.4	4.86714	0.62803
323.6	4.86724	0.62843
323.8	4.86684	0.62833
324	4.86764	0.62963
324.2	4.86674	0.62843
324.4	4.86704	0.62823
324.6	4.86774	0.62883
324.8	4.86834	0.62983
325	4.86794	0.62993
325.2	4.86814	0.63143
325.4	4.86694	0.63243
325.6	4.86704	0.63373
325.8	4.86814	0.63363
326	4.86824	0.63373
326.2	4.86854	0.63373
326.4	4.86904	0.63353
326.6	4.86784	0.63243
326.8	4.86614	0.63323
327	4.86644	0.63403
327.2	4.86684	0.63433
327.4	4.86674	0.63533
327.6	4.86744	0.63703
327.8	4.86934	0.63713
328	4.86844	0.63733
328.2	4.86794	0.63763
328.4	4.86814	0.63773
328.6	4.86824	0.63743
328.8	4.86804	0.63823
329	4.86854	0.63853
329.2	4.86864	0.63873
329.4	4.86834	0.63883
329.6	4.86864	0.63973
329.8	4.86814	0.64023
330	4.86874	0.64033
330.2	4.86884	0.64093
330.4	4.86964	0.64193
330.6	4.86904	0.64173
330.8	4.87004	0.64093
331	4.87114	0.64143
331.2	4.87254	0.64253
331.4	4.87284	0.64233
331.6	4.87304	0.64183
331.8	4.87184	0.64303
332	4.86984	0.64423
332.2	4.86904	0.64353
332.4	4.86914	0.64453
332.6	4.86994	0.64583
332.8	4.87164	0.64633
333	4.87234	0.64713
333.2	4.87284	0.64853
333.4	4.87194	0.64873
333.6	4.87134	0.64893
333.8	4.86984	0.64983
334	4.86974	0.64933
334.2	4.86994	0.64993
334.4	4.86974	0.65023
334.6	4.87064	0.65043
334.8	4.87134	0.64993
335	4.87204	0.64893
335.2	4.87114	0.64933
335.4	4.87164	0.64963
335.6	4.87074	0.65123
335.8	4.87134	0.65163
336	4.87064	0.65413
336.2	4.87124	0.65463
336.4	4.87084	0.65443
336.6	4.87054	0.65423
336.8	4.86964	0.65453
337	4.87054	0.65363
337.2	4.87034	0.65413
337.4	4.87034	0.65513
337.6	4.87044	0.65533
337.8	4.87104	0.65623
338	4.86984	0.65763
338.2	4.86944	0.65733
338.4	4.87004	0.65803
338.6	4.87074	0.65843
338.8	4.87024	0.65863
339	4.87124	0.65953
339.2	4.87184	0.65983
339.4	4.87184	0.66003
339.6	4.87044	0.66053
339.8	4.87084	0.66213
340	4.87134	0.66133
340.2	4.87144	0.66213
340.4	4.87154	0.66183
340.6	4.87304	0.66183
340.8	4.87244	0.66073
341	4.87164	0.66103
341.2	4.87114	0.66123
341.4	4.87114	0.66143
341.6	4.87034	0.66243
341.8	4.87084	0.66233
342	4.87074	0.66363
342.2	4.87114	0.66423
342.4	4.87094	0.66563
342.6	4.87154	0.66623
342.8	4.87174	0.66733
343	4.87244	0.66753
343.2	4.87254	0.66693
343.4	4.87294	0.66653
343.6	4.87254	0.66683
343.8	4.87274	0.66703
344	4.87214	0.66733
344.2	4.87174	0.66773
344.4	4.87214	0.66803
344.6	4.87244	0.66773
344.8	4.87184	0.66773
345	4.87164	0.66783
345.2	4.87094	0.66873
345.4	4.87094	0.67013
345.6	4.86974	0.67083
345.8	4.86954	0.67133
346	4.87034	0.67223
346.2	4.87164	0.67303
346.4	4.87094	0.67363
346.6	4.87174	0.67463
346.8	4.87264	0.67633
347	4.87314	0.67633
347.2	4.87274	0.67593
347.4	4.87334	0.67583
347.6	4.87444	0.67483
347.8	4.87354	0.67423
348	4.87324	0.67453
348.2	4.87294	0.67533
348.4	4.87294	0.67593
348.6	4.87134	0.67793
348.8	4.87154	0.67823
349	4.87084	0.67883
349.2	4.87134	0.67873
349.4	4.87264	0.67973
349.6	4.87304	0.67943
349.8	4.87374	0.68023
350	4.87354	0.68103
350.2	4.87294	0.68173
350.4	4.87214	0.68183
350.6	4.87274	0.68183
350.8	4.87234	0.68263
351	4.87204	0.68353
351.2	4.87324	0.68473
351.4	4.87274	0.68443
351.6	4.87234	0.68463
351.8	4.87294	0.68423
352	4.87424	0.68373
352.2	4.87464	0.68483
352.4	4.87494	0.68453
352.6	4.87644	0.68573
352.8	4.87584	0.68593
353	4.87554	0.68593
353.2	4.87414	0.68503
353.4	4.87414	0.68733
353.6	4.87344	0.68703
353.8	4.87314	0.68863
354	4.87284	0.68963
354.2	4.87374	0.68893
354.4	4.87364	0.68833
354.6	4.87424	0.68893
354.8	4.87444	0.68873
355	4.87514	0.68873
355.2	4.87484	0.69073
355.4	4.87514	0.69153
355.6	4.87424	0.69173
355.8	4.87434	0.69303
356	4.87384	0.69373
356.2	4.87334	0.69363
356.4	4.87374	0.69333
356.6	4.87374	0.69373
356.8	4.87324	0.69313
357	4.87354	0.69353
357.2	4.87384	0.69333
357.4	4.87414	0.69433
357.6	4.87344	0.69523
357.8	4.87444	0.69523
358	4.87324	0.69473
358.2	4.87394	0.69683
358.4	4.87344	0.69713
358.6	4.87574	0.69663
358.8	4.87504	0.69803
359	4.87634	0.69883
359.2	4.87564	0.69843
359.4	4.87534	0.69823
359.6	4.87524	0.69963
359.8	4.87584	0.69933
360	4.87534	0.69963
360.2	4.87594	0.70023
360.4	4.87694	0.70033
360.6	4.87584	0.70033
360.8	4.87584	0.70023
361	4.87684	0.70033
361.2	4.87724	0.70003
361.4	4.87684	0.70113
361.6	4.87714	0.70203
361.8	4.87764	0.70203
362	4.87654	0.70303
362.2	4.87654	0.70313
362.4	4.87654	0.70423
362.6	4.87654	0.70443
362.8	4.87614	0.70563
363	4.87654	0.70673
363.2	4.87544	0.70743
363.4	4.87474	0.70703
363.6	4.87424	0.70713
363.8	4.87444	0.70733
364	4.87434	0.70733
364.2	4.87554	0.70843
364.4	4.87694	0.70873
364.6	4.87764	0.70923
364.8	4.87754	0.70963
365	4.87834	0.71043
365.2	4.87764	0.71103
365.4	4.87734	0.71163
365.6	4.87744	0.71143
365.8	4.87834	0.71183
366	4.87784	0.71193
366.2	4.87814	0.71193
366.4	4.87804	0.71203
366.6	4.87764	0.71353
366.8	4.87584	0.71423
367	4.87614	0.71433
367.2	4.87754	0.71463
367.4	4.87614	0.71603
367.6	4.87654	0.71603
367.8	4.87774	0.71573
368	4.87724	0.71573
368.2	4.87504	0.71593
368.4	4.87634	0.71523
368.6	4.87634	0.71523
368.8	4.87564	0.71593
369	4.87584	0.71723
369.2	4.87794	0.71723
369.4	4.87694	0.71793
369.6	4.87694	0.71853
369.8	4.87724	0.71853
370	4.87834	0.71873
370.2	4.87714	0.71973
370.4	4.87824	0.72033
370.6	4.87884	0.72083
370.8	4.87994	0.72073
371	4.87814	0.72033
371.2	4.87784	0.72073
371.4	4.87784	0.71993
371.6	4.87794	0.72063
371.8	4.87614	0.72173
372	4.87694	0.72253
372.2	4.87784	0.72273
372.4	4.87744	0.72333
372.6	4.87624	0.72323
372.8	4.87754	0.72403
373	4.87844	0.72413
373.2	4.87824	0.72443
373.4	4.87744	0.72693
373.6	4.87834	0.72663
373.8	4.87904	0.72723
374	4.87894	0.72843
374.2	4.87874	0.72793
374.4	4.87954	0.72763
374.6	4.87894	0.72903
374.8	4.87854	0.72953
375	4.87814	0.72883
375.2	4.87924	0.72953
375.4	4.87944	0.72933
375.6	4.87924	0.72903
375.8	4.87834	0.72833
376	4.87834	0.72913
376.2	4.87774	0.72933
376.4	4.87714	0.73013
376.6	4.87824	0.73153
376.8	4.87894	0.73183
377	4.87974	0.73223
377.2	4.87994	0.73353
377.4	4.88094	0.73323
377.6	4.87964	0.73253
377.8	4.88004	0.73333
378	4.87964	0.73363
378.2	4.87844	0.73383
378.4	4.87804	0.73453
378.6	4.87864	0.73563
378.8	4.87824	0.73643
379	4.87874	0.73713
379.2	4.87924	0.73623
379.4	4.87944	0.73663
379.6	4.87974	0.73713
379.8	4.87964	0.73683
380	4.87864	0.73683
380.2	4.87854	0.73783
380.4	4.87844	0.73843
380.6	4.87804	0.73833
380.8	4.87814	0.73953
381	4.87914	0.74053
381.2	4.87934	0.74113
381.4	4.87994	0.74113
381.6	4.87984	0.74163
381.8	4.87974	0.74203
382	4.87984	0.74243
382.2	4.88044	0.74313
382.4	4.87984	0.74443
382.6	4.88014	0.74563
382.8	4.87994	0.74553
383	4.87964	0.74543
383.2	4.87954	0.74563
383.4	4.87964	0.74513
383.6	4.88054	0.74503
383.8	4.88034	0.74543
384	4.87984	0.74603
384.2	4.87934	0.74693
384.4	4.87984	0.74763
384.6	4.87894	0.74833
384.8	4.87894	0.74733
385	4.87994	0.74823
385.2	4.88034	0.74823
385.4	4.87954	0.74843
385.6	4.87974	0.74793
385.8	4.88054	0.74953
386	4.87984	0.74973
386.2	4.87954	0.74983
386.4	4.88034	0.75033
386.6	4.88074	0.75123
386.8	4.88014	0.75153
387	4.88014	0.75213
387.2	4.88084	0.75343
387.4	4.87974	0.75273
387.6	4.87944	0.75293
387.8	4.88004	0.75373
388	4.88014	0.75393
388.2	4.88054	0.75353
388.4	4.88134	0.75513
388.6	4.88174	0.75603
388.8	4.88104	0.75533
389	4.88164	0.75533
389.2	4.88104	0.75563
389.4	4.88134	0.75573
389.6	4.88144	0.75543
389.8	4.88154	0.75663
390	4.88194	0.75703
390.2	4.88164	0.75723
390.4	4.88174	0.75823
390.6	4.88164	0.75903
390.8	4.88144	0.75933
391	4.88104	0.75963
391.2	4.88134	0.76133
391.4	4.88144	0.76123
391.6	4.88084	0.76153
391.8	4.88174	0.76203
392	4.88134	0.76263
392.2	4.88104	0.76173
392.4	4.88084	0.76143
392.6	4.88164	0.76163
392.8	4.88144	0.76223
393	4.88074	0.76333
393.2	4.88204	0.76373
393.4	4.88224	0.76483
393.6	4.88244	0.76543
393.8	4.88244	0.76573
394	4.88354	0.76523
394.2	4.88254	0.76593
394.4	4.88184	0.76583
394.6	4.88124	0.76583
394.8	4.88164	0.76613
395	4.88144	0.76713
395.2	4.88094	0.76753
395.4	4.88204	0.76763
395.6	4.88204	0.76873
395.8	4.88044	0.76913
396	4.88024	0.76893
396.2	4.88084	0.76963
396.4	4.88084	0.77083
396.6	4.88174	0.77093
396.8	4.88264	0.77123
397	4.88294	0.77253
397.2	4.88314	0.77243
397.4	4.88244	0.77283
397.6	4.88224	0.77393
397.8	4.88224	0.77413
398	4.88134	0.77423
398.2	4.88224	0.77453
398.4	4.88284	0.77453
398.6	4.88204	0.77453
398.8	4.88184	0.77453
399	4.88324	0.77403
399.2	4.88254	0.77493
399.4	4.88234	0.77533
399.6	4.88254	0.77493
[truncated: 4,001 more rows]

## Sheet: Fig. 6b
Time (s)	Response (nm)
	250 nM	125 nM	62,5 nM	31,25 nM	15,63 nM
0	0	0	0	0	0
0.2	-0.00021035	-0.00054535	-0.00066571	-0.00057128	-0.00083697
0.4	0.00028164	-0.00073001	-0.00092915	-0.00136	-0.00114
0.6	0.00059575	-0.00076734	-0.0015	-0.00201	-0.00203
0.8	0.0008748	-0.001	-0.00249	-0.00274	-0.00278
1	0.00157	-0.00097287	-0.00301	-0.00365	-0.00314
1.2	0.00246	-0.00052815	-0.00314	-0.00393	-0.00343
1.4	0.00329	4.671e-05	-0.0031	-0.00376	-0.0036
1.6	0.00431	0.00027267	-0.00288	-0.0036	-0.00341
1.8	0.0055	0.00037418	-0.00278	-0.00363	-0.00338
2	0.00662	0.00033385	-0.00294	-0.00319	-0.00296
2.2	0.00776	0.00067189	-0.00275	-0.00253	-0.00239
2.4	0.00845	0.00108	-0.00272	-0.00304	-0.00191
2.6	0.0089	0.00077919	-0.00251	-0.00318	-0.00188
2.8	0.00991	0.0012	-0.00255	-0.00313	-0.00192
3	0.01041	0.00123	-0.00263	-0.00288	-0.00156
3.2	0.01125	0.00125	-0.00195	-0.00253	-0.00086533
3.4	0.01204	0.00089418	-0.00243	-0.00306	-0.00153
3.6	0.01319	0.000632	-0.00204	-0.00318	-0.00195
3.8	0.01448	0.00131	-0.00225	-0.00303	-0.0025
4	0.0152	0.00142	-0.00284	-0.00352	-0.00306
4.2	0.01567	0.0012	-0.00323	-0.00415	-0.00353
4.4	0.01667	0.00162	-0.00343	-0.00485	-0.00369
4.6	0.01721	0.00205	-0.00373	-0.00503	-0.00446
4.8	0.01843	0.00241	-0.00398	-0.00534	-0.0043
5	0.01897	0.00325	-0.00399	-0.00584	-0.00451
5.2	0.0199	0.00409	-0.00366	-0.00555	-0.0043
5.4	0.02116	0.00451	-0.00322	-0.0054	-0.00424
5.6	0.02244	0.00496	-0.00288	-0.00538	-0.00406
5.8	0.02358	0.00489	-0.00307	-0.00565	-0.00461
6	0.02409	0.00533	-0.00297	-0.00493	-0.00438
6.2	0.02511	0.00626	-0.00239	-0.00475	-0.00393
6.4	0.02615	0.00708	-0.00222	-0.00491	-0.00372
6.6	0.0272	0.00736	-0.00188	-0.00447	-0.00345
6.8	0.02891	0.00859	-0.00172	-0.00423	-0.00347
7	0.02983	0.00879	-0.00166	-0.00402	-0.0033
7.2	0.03068	0.00914	-0.00174	-0.00387	-0.00295
7.4	0.03241	0.00976	-0.00209	-0.00379	-0.00291
7.6	0.03352	0.01037	-0.00206	-0.00371	-0.00294
7.8	0.03422	0.0109	-0.00272	-0.00445	-0.00376
8	0.03522	0.01075	-0.003	-0.00471	-0.00367
8.2	0.03624	0.01102	-0.00267	-0.00451	-0.00366
8.4	0.03733	0.01162	-0.0027	-0.00453	-0.00353
8.6	0.03811	0.01181	-0.00249	-0.00433	-0.00379
8.8	0.03926	0.01174	-0.00238	-0.00456	-0.00321
9	0.03957	0.01217	-0.00257	-0.00505	-0.00324
9.2	0.04066	0.01196	-0.00225	-0.00489	-0.00325
9.4	0.04149	0.0119	-0.0023	-0.00489	-0.00359
9.6	0.04232	0.01234	-0.00227	-0.00509	-0.00378
9.8	0.04311	0.0124	-0.00242	-0.00497	-0.00446
10	0.04391	0.01312	-0.00218	-0.00478	-0.00416
10.2	0.04516	0.01365	-0.00171	-0.00546	-0.00366
10.4	0.04574	0.01402	-0.00242	-0.00612	-0.00406
10.6	0.04688	0.01405	-0.00251	-0.00668	-0.00423
10.8	0.04756	0.0143	-0.00252	-0.00724	-0.00452
11	0.04867	0.01452	-0.0025	-0.00712	-0.00412
11.2	0.05051	0.01541	-0.00275	-0.0074	-0.00392
11.4	0.05193	0.01598	-0.00237	-0.00749	-0.00366
11.6	0.05322	0.01649	-0.00225	-0.00754	-0.00397
11.8	0.05494	0.01722	-0.00162	-0.00746	-0.00386
12	0.05681	0.01802	-0.00105	-0.00718	-0.00347
12.2	0.05851	0.01835	-0.00098577	-0.00678	-0.0038
12.4	0.05976	0.01824	-0.00088903	-0.0066	-0.0038
12.6	0.06151	0.01861	8.733e-05	-0.00589	-0.00379
12.8	0.06336	0.01926	0.00066321	-0.00545	-0.00319
13	0.06437	0.01973	0.0007768	-0.00533	-0.00399
13.2	0.0655	0.0197	0.00059388	-0.0049	-0.00428
13.4	0.06693	0.02042	0.00084099	-0.00451	-0.00401
13.6	0.06868	0.02123	0.00103	-0.00411	-0.00352
13.8	0.07051	0.0219	0.00115	-0.00349	-0.00359
14	0.07162	0.02218	0.0013	-0.00432	-0.0035
14.2	0.07274	0.0227	0.00142	-0.00451	-0.00344
14.4	0.07338	0.02302	0.00059015	-0.00478	-0.00374
14.6	0.07478	0.02279	0.00105	-0.00471	-0.00339
14.8	0.07544	0.0232	0.00122	-0.00513	-0.0037
15	0.0765	0.02301	0.00125	-0.00597	-0.00398
15.2	0.0776	0.0237	0.00113	-0.00627	-0.00416
15.4	0.07854	0.02372	0.00129	-0.00606	-0.00397
15.6	0.07952	0.02389	0.0011	-0.00645	-0.00425
15.8	0.08131	0.02447	0.00149	-0.00665	-0.00362
16	0.08217	0.02444	0.00132	-0.00745	-0.004
16.2	0.0834	0.02453	0.00131	-0.00717	-0.00394
16.4	0.08369	0.02495	0.00135	-0.00782	-0.0039
16.6	0.08547	0.02679	0.00223	-0.0072	-0.00376
16.8	0.08635	0.02737	0.00228	-0.00752	-0.00394
17	0.08719	0.0276	0.00201	-0.00789	-0.00487
17.2	0.08863	0.02873	0.00204	-0.00728	-0.00419
17.4	0.08994	0.0298	0.00225	-0.00645	-0.00385
17.6	0.09085	0.03012	0.00185	-0.00685	-0.00412
17.8	0.09186	0.03098	0.00179	-0.00666	-0.00478
18	0.0925	0.03153	0.00193	-0.00662	-0.00517
18.2	0.09367	0.03233	0.00212	-0.00595	-0.00534
18.4	0.09515	0.03306	0.00253	-0.00542	-0.00488
18.6	0.09661	0.03314	0.00317	-0.00521	-0.00463
18.8	0.09771	0.03333	0.00328	-0.00553	-0.00507
19	0.09922	0.03304	0.00364	-0.00569	-0.00506
19.2	0.10101	0.03407	0.00401	-0.00479	-0.00419
19.4	0.10322	0.03425	0.00458	-0.00443	-0.00326
19.6	0.10473	0.03467	0.00474	-0.00456	-0.00279
19.8	0.10655	0.03493	0.00503	-0.00475	-0.00191
20	0.10763	0.03537	0.00557	-0.00501	-0.00225
20.2	0.1093	0.03599	0.00587	-0.00451	-0.0019
20.4	0.10989	0.03635	0.00602	-0.00506	-0.00233
20.6	0.11173	0.03721	0.00637	-0.005	-0.0023
20.8	0.11253	0.03687	0.00601	-0.00563	-0.0034
21	0.11384	0.0376	0.00578	-0.00582	-0.0038
21.2	0.11501	0.03852	0.00637	-0.00565	-0.00357
21.4	0.11536	0.03885	0.00599	-0.00664	-0.0043
21.6	0.11595	0.03896	0.0056	-0.00721	-0.00493
21.8	0.11713	0.03987	0.00539	-0.00693	-0.00495
22	0.11854	0.04041	0.00501	-0.00699	-0.00513
22.2	0.11973	0.04129	0.00484	-0.00667	-0.00487
22.4	0.12158	0.04211	0.00462	-0.00592	-0.00447
22.6	0.12266	0.04206	0.0042	-0.00595	-0.00407
22.8	0.1235	0.04223	0.00394	-0.0058	-0.00425
23	0.12527	0.04308	0.00411	-0.0054	-0.00342
23.2	0.12683	0.0441	0.00437	-0.00458	-0.00251
23.4	0.12841	0.04461	0.00449	-0.00451	-0.00253
23.6	0.12971	0.04463	0.00439	-0.00445	-0.00262
23.8	0.13101	0.04533	0.00505	-0.0044	-0.00242
24	0.13251	0.04614	0.00562	-0.00357	-0.00248
24.2	0.13401	0.0465	0.00539	-0.00372	-0.00205
24.4	0.13513	0.04647	0.00594	-0.00387	-0.00243
24.6	0.13699	0.04727	0.00684	-0.00363	-0.00235
24.8	0.13848	0.04752	0.00711	-0.00336	-0.00302
25	0.14045	0.04842	0.00827	-0.00304	-0.00269
25.2	0.14152	0.04867	0.00911	-0.00317	-0.0028
25.4	0.14242	0.049	0.00887	-0.00348	-0.00294
25.6	0.14409	0.04958	0.00914	-0.00303	-0.00284
25.8	0.1451	0.04977	0.009	-0.00367	-0.00312
26	0.1462	0.04995	0.0089	-0.00325	-0.0036
26.2	0.14744	0.05014	0.00871	-0.00298	-0.004
26.4	0.14919	0.05057	0.00843	-0.0028	-0.00387
26.6	0.15012	0.05077	0.00853	-0.00286	-0.00347
26.8	0.15088	0.05181	0.00855	-0.00268	-0.00383
27	0.15192	0.05238	0.00778	-0.00296	-0.00406
27.2	0.15259	0.053	0.00778	-0.00303	-0.00462
27.4	0.15359	0.0536	0.0079	-0.00315	-0.00469
27.6	0.15465	0.05369	0.00769	-0.0034	-0.00469
27.8	0.15569	0.05476	0.0078	-0.00401	-0.00458
28	0.15632	0.05471	0.00701	-0.00478	-0.00504
28.2	0.1576	0.05549	0.00756	-0.00499	-0.00461
28.4	0.15871	0.05558	0.00819	-0.00558	-0.00515
28.6	0.15935	0.05585	0.00788	-0.00607	-0.00535
28.8	0.16044	0.05643	0.00764	-0.00655	-0.00544
29	0.16191	0.05745	0.0087	-0.00586	-0.00453
29.2	0.16276	0.05794	0.00886	-0.0055	-0.00385
29.4	0.16407	0.05863	0.00917	-0.00522	-0.00361
29.6	0.16538	0.05915	0.00926	-0.00515	-0.00418
29.8	0.16676	0.05923	0.00917	-0.00481	-0.00424
30	0.16933	0.05994	0.01014	-0.00351	-0.00355
30.2	0.17141	0.06127	0.01031	-0.00285	-0.00276
30.4	0.17342	0.06254	0.01147	-0.00167	-0.00152
30.6	0.17493	0.06349	0.0124	-0.00101	-0.00123
30.8	0.17678	0.06403	0.01274	-0.00065558	-0.00133
31	0.17868	0.0642	0.01278	-0.00047799	-0.00125
31.2	0.18102	0.06499	0.01391	0.00048928	-0.00079159
31.4	0.18271	0.06566	0.01492	0.00092272	0.00021276
31.6	0.18452	0.0659	0.01513	0.00063241	0.00018074
31.8	0.18587	0.06639	0.01536	-3.829e-05	-0.00057457
32	0.18662	0.06619	0.01518	-0.00108	-0.00102
32.2	0.18774	0.06708	0.01565	-0.00091645	-0.00077804
32.4	0.18872	0.06711	0.01505	-0.00186	-0.00112
32.6	0.1894	0.06751	0.01484	-0.00198	-0.00137
32.8	0.19077	0.06835	0.01543	-0.00189	-0.00124
33	0.19194	0.06858	0.01512	-0.0017	-0.0011
33.2	0.19341	0.0692	0.01526	-0.00165	-0.00118
33.4	0.19457	0.06935	0.01521	-0.0019	-0.00213
33.6	0.19573	0.06973	0.01453	-0.00266	-0.00279
33.8	0.19782	0.07026	0.01464	-0.00236	-0.00247
34	0.19987	0.07137	0.01514	-0.00191	-0.00207
34.2	0.20092	0.07207	0.01454	-0.00226	-0.00257
34.4	0.20208	0.07199	0.01473	-0.00264	-0.00315
34.6	0.20286	0.07247	0.0147	-0.00306	-0.00353
34.8	0.20439	0.07271	0.01476	-0.0029	-0.00292
35	0.20595	0.07339	0.01451	-0.0028	-0.00241
35.2	0.20732	0.07398	0.01456	-0.00254	-0.00225
35.4	0.20794	0.07444	0.01447	-0.00331	-0.00196
35.6	0.20918	0.07491	0.01453	-0.00377	-0.00201
35.8	0.2102	0.07522	0.01443	-0.00439	-0.00279
36	0.21087	0.07534	0.01458	-0.00437	-0.00254
36.2	0.21229	0.07669	0.01532	-0.00352	-0.00201
36.4	0.21395	0.07738	0.01557	-0.00316	-0.0015
36.6	0.21508	0.07779	0.01584	-0.00303	-0.00168
36.8	0.21618	0.07829	0.01567	-0.00316	-0.00147
37	0.21823	0.07903	0.01604	-0.00249	-0.00079962
37.2	0.22013	0.08024	0.0173	-0.00158	-0.00025385
37.4	0.22092	0.0803	0.01699	-0.00167	-0.00082323
37.6	0.22237	0.08118	0.01689	-0.00155	-0.00054616
37.8	0.22355	0.08179	0.01755	-0.00057694	-0.00062675
38	0.22441	0.08239	0.01743	-0.00073812	-0.00088366
38.2	0.2257	0.08313	0.01742	-0.00041545	-0.00098045
38.4	0.22686	0.08425	0.01817	0.00010913	-0.00054895
38.6	0.22824	0.0853	0.01867	0.00029987	0.0001134
38.8	0.23003	0.08579	0.01847	0.00014054	0.00043795
39	0.23162	0.08628	0.01799	-9.087e-05	0.00017307
39.2	0.23275	0.08708	0.01833	-0.00030998	0.0002993
39.4	0.23434	0.08805	0.01912	-0.00046017	0.00076287
39.6	0.23639	0.08868	0.0199	-0.00015027	0.0011
39.8	0.23753	0.08808	0.01943	-0.00057303	-0.00011126
40	0.23843	0.08784	0.01945	-0.00037473	-0.00029986
40.2	0.23987	0.08811	0.01953	-0.00043519	-0.0006462
40.4	0.24136	0.08832	0.01922	-0.00091898	-0.00080404
40.6	0.24248	0.08827	0.01926	-0.00095884	-0.00173
40.8	0.24401	0.08901	0.01969	-0.00044551	-0.00149
41	0.24559	0.08952	0.02026	0.00037059	-0.00136
41.2	0.24605	0.08962	0.0203	0.00061235	-0.00194
41.4	0.24659	0.08946	0.01978	0.00030281	-0.0027
41.6	0.24804	0.09005	0.01999	0.00015947	-0.0027
41.8	0.24937	0.09115	0.02067	0.00046261	-0.0025
42	0.25106	0.0915	0.0202	0.00036481	-0.00262
42.2	0.25307	0.09308	0.02095	0.00054487	-0.00164
42.4	0.25458	0.09422	0.02144	0.00087013	-0.00119
42.6	0.25633	0.09525	0.02168	0.00070401	-0.00086366
42.8	0.25776	0.09574	0.02135	0.00057879	-0.00086785
43	0.25978	0.09681	0.02213	0.00111	-5.198e-05
43.2	0.2617	0.09845	0.02324	0.00149	0.00084625
43.4	0.26359	0.09895	0.02346	0.00155	0.00084336
43.6	0.26472	0.09877	0.02296	0.00102	0.00019416
43.8	0.26564	0.09803	0.02247	0.0005062	-0.00070851
44	0.26667	0.09898	0.02294	0.00020334	-0.00046512
44.2	0.26883	0.10003	0.0234	0.00027854	-0.00021654
44.4	0.2711	0.1013	0.02372	0.00036775	0.00066274
44.6	0.27226	0.10197	0.02391	0.00051137	-1.36e-06
44.8	0.27335	0.10277	0.0241	0.00063694	0.00010455
45	0.27414	0.10288	0.02352	0.00043177	6.8e-06
45.2	0.27553	0.10304	0.0236	0.00029915	5.689e-05
45.4	0.27695	0.10391	0.02366	-0.00016996	-0.00017713
45.6	0.27847	0.10425	0.02383	-0.00021504	-0.0004318
45.8	0.28008	0.10526	0.02424	0.00059873	-0.0003402
46	0.28046	0.10465	0.02363	-0.0001282	-0.00075903
46.2	0.28134	0.1056	0.0242	7.79e-05	-0.00045939
46.4	0.28264	0.10569	0.0246	0.00079441	-0.00106
46.6	0.2845	0.10632	0.02503	0.00141	-0.00043994
46.8	0.28592	0.10627	0.02474	0.00147	-0.00081274
47	0.28728	0.10724	0.02549	0.00239	-0.0006103
47.2	0.28852	0.10737	0.02572	0.00219	-0.00148
47.4	0.28952	0.10729	0.02556	0.00209	-0.00182
47.6	0.2908	0.10833	0.02605	0.00227	-0.00181
47.8	0.29296	0.10911	0.02677	0.00268	-0.0012
48	0.29446	0.11043	0.0274	0.00223	-0.00037675
48.2	0.29735	0.11171	0.02794	0.00328	0.00086088
48.4	0.29878	0.11248	0.02814	0.00313	0.00149
48.6	0.30003	0.11301	0.02865	0.00294	0.00135
48.8	0.30141	0.1134	0.02899	0.00314	0.00123
49	0.30301	0.1143	0.02893	0.00311	0.00174
49.2	0.30407	0.11455	0.02931	0.00279	0.00125
49.4	0.30574	0.11522	0.02954	0.00299	0.00066986
49.6	0.30695	0.11537	0.02931	0.00292	0.00030266
49.8	0.30852	0.11633	0.0292	0.00284	0.00050819
50	0.30946	0.11607	0.02941	0.00249	0.00056847
50.2	0.31138	0.1162	0.02972	0.00294	0.00039947
50.4	0.3128	0.1162	0.02939	0.00261	4.639e-05
50.6	0.31402	0.11654	0.02867	0.00273	-4.014e-05
50.8	0.3149	0.11663	0.02814	0.00226	-0.00095373
51	0.3154	0.11691	0.02784	0.00225	-0.00182
51.2	0.31662	0.11698	0.02758	0.00165	-0.00284
51.4	0.3182	0.1178	0.02767	0.0022	-0.00206
51.6	0.31993	0.11959	0.02849	0.00257	-0.00146
51.8	0.32167	0.11995	0.02887	0.00268	-0.0009811
52	0.32327	0.12081	0.02918	0.00281	-0.00063652
52.2	0.32498	0.12154	0.02924	0.00307	-0.00016992
52.4	0.32632	0.12254	0.0296	0.00296	-0.00018505
52.6	0.32769	0.12298	0.02967	0.00277	-0.00066995
52.8	0.32875	0.12384	0.02954	0.00267	-0.00087379
53	0.32981	0.12465	0.02942	0.00246	-0.00058691
53.2	0.33104	0.12503	0.02952	0.00248	-0.00053957
53.4	0.33322	0.12565	0.03001	0.00311	0.00014491
53.6	0.33427	0.12677	0.03016	0.00309	0.00076201
53.8	0.33567	0.12759	0.03055	0.0032	0.00122
54	0.33714	0.12777	0.0313	0.00316	0.00142
54.2	0.33862	0.12798	0.03178	0.00289	0.00154
54.4	0.3398	0.12846	0.03239	0.00244	0.00157
54.6	0.34108	0.12931	0.03293	0.0027	0.00206
54.8	0.34245	0.13019	0.03354	0.00299	0.00201
55	0.34333	0.13045	0.03361	0.00301	0.00169
55.2	0.34493	0.13129	0.03435	0.00347	0.00215
55.4	0.34638	0.13225	0.0347	0.00388	0.00282
55.6	0.34756	0.13374	0.03551	0.00386	0.00316
55.8	0.3491	0.13426	0.03548	0.00405	0.00335
56	0.35066	0.13494	0.03549	0.00386	0.00339
56.2	0.35144	0.13502	0.0349	0.00323	0.00281
56.4	0.35293	0.1359	0.03534	0.00343	0.00262
56.6	0.35399	0.13605	0.03538	0.00315	0.00222
56.8	0.35506	0.13646	0.03527	0.00354	0.00226
57	0.35605	0.13616	0.03493	0.00379	0.00147
57.2	0.35738	0.13672	0.035	0.00369	0.00074902
57.4	0.35874	0.13678	0.03515	0.004	0.00062308
57.6	0.3605	0.13839	0.03586	0.00447	0.00136
57.8	0.36253	0.13856	0.03617	0.00459	0.0013
58	0.36495	0.13859	0.03687	0.00478	0.00157
58.2	0.36686	0.13915	0.03741	0.00538	0.00192
58.4	0.36827	0.13942	0.03755	0.00544	0.00181
58.6	0.3693	0.14	0.03717	0.00558	0.00136
58.8	0.37071	0.13984	0.03686	0.00566	0.00083237
59	0.37153	0.13989	0.03656	0.00516	0.00041545
59.2	0.37259	0.14099	0.03679	0.00493	0.00045062
59.4	0.37362	0.14195	0.03655	0.0049	0.00049051
59.6	0.37486	0.143	0.03658	0.00489	0.00027976
59.8	0.37629	0.14374	0.03627	0.00464	0.00012053
60	0.37747	0.14411	0.03646	0.0044	-8.101e-05
60.2	0.37805	0.14454	0.03654	0.00439	-0.00053014
60.4	0.37933	0.1454	0.03715	0.00416	-0.00085345
60.6	0.38059	0.14579	0.0373	0.00408	-0.00142
60.8	0.38171	0.14616	0.03725	0.00429	-0.00164
61	0.38224	0.14653	0.03714	0.00396	-0.00258
61.2	0.38334	0.14757	0.03731	0.00401	-0.00235
61.4	0.385	0.14821	0.03795	0.00471	-0.00088769
61.6	0.38729	0.14934	0.03848	0.00571	2.967e-05
61.8	0.38921	0.14987	0.03857	0.0063	0.00050058
62	0.3907	0.15057	0.03865	0.00688	0.00132
62.2	0.39212	0.15182	0.03927	0.007	0.00199
62.4	0.39394	0.15253	0.0395	0.00697	0.00232
62.6	0.39529	0.15301	0.03924	0.00688	0.00207
62.8	0.39712	0.15357	0.03996	0.00687	0.00298
63	0.39862	0.15449	0.04007	0.00666	0.00271
63.2	0.40033	0.15536	0.0403	0.00675	0.00303
63.4	0.40153	0.15575	0.04009	0.007	0.00268
63.6	0.40343	0.15622	0.04003	0.00682	0.00251
63.8	0.40527	0.15636	0.04028	0.00651	0.00193
64	0.40706	0.15679	0.04119	0.0068	0.00226
64.2	0.40812	0.15693	0.04115	0.00623	0.0016
64.4	0.40981	0.15766	0.04148	0.00612	0.00118
64.6	0.41133	0.1582	0.04146	0.00651	0.00118
64.8	0.41272	0.15899	0.04185	0.00686	0.00117
65	0.41297	0.1594	0.04166	0.0066	0.00086724
65.2	0.41428	0.16041	0.04215	0.00729	0.00169
65.4	0.41575	0.1615	0.04287	0.00751	0.0023
65.6	0.41741	0.16249	0.04284	0.00763	0.00245
65.8	0.4191	0.16399	0.04363	0.00828	0.00294
66	0.42025	0.16461	0.04402	0.0077	0.00315
66.2	0.42181	0.16572	0.04489	0.00757	0.00333
66.4	0.42254	0.16598	0.04471	0.00729	0.00261
66.6	0.4229	0.16628	0.04469	0.00658	0.00198
66.8	0.42448	0.16679	0.04522	0.00666	0.00182
67	0.42606	0.16767	0.04499	0.00693	0.0014
67.2	0.4268	0.1676	0.04437	0.00651	0.00121
67.4	0.42806	0.16796	0.04408	0.00665	0.00112
67.6	0.42976	0.16784	0.04377	0.00639	0.00088038
67.8	0.43097	0.16763	0.04309	0.00643	0.00031942
68	0.43252	0.16787	0.04365	0.00673	0.00053426
68.2	0.43426	0.16853	0.04283	0.00693	0.00041846
68.4	0.43639	0.16949	0.04315	0.00761	0.00068284
68.6	0.43804	0.1698	0.04294	0.00782	0.00102
68.8	0.43968	0.17032	0.04327	0.0081	0.00105
69	0.44103	0.17088	0.04369	0.00834	0.0015
69.2	0.44308	0.17128	0.04422	0.00895	0.00189
69.4	0.44497	0.1718	0.04469	0.0092	0.00231
69.6	0.44664	0.17247	0.04495	0.00992	0.0024
69.8	0.44815	0.1728	0.04556	0.01031	0.00236
70	0.44913	0.17346	0.04595	0.00965	0.00269
70.2	0.45069	0.17386	0.04696	0.00972	0.00238
70.4	0.45167	0.17422	0.04689	0.00917	0.00166
70.6	0.45327	0.17502	0.04732	0.00891	0.00154
70.8	0.45554	0.17554	0.04788	0.00933	0.00165
71	0.4571	0.17584	0.04781	0.00898	0.00226
71.2	0.45792	0.17574	0.04727	0.00803	0.00228
71.4	0.45931	0.17634	0.04724	0.00791	0.00259
71.6	0.46055	0.17647	0.04681	0.00757	0.00231
71.8	0.46185	0.17669	0.04641	0.00746	0.00256
72	0.4629	0.1771	0.04719	0.00743	0.00297
72.2	0.46463	0.17811	0.04732	0.00755	0.00387
72.4	0.46597	0.17836	0.04836	0.00766	0.00405
72.6	0.46702	0.17869	0.04856	0.00765	0.00394
72.8	0.46872	0.17905	0.04929	0.00834	0.00383
73	0.46994	0.17972	0.04989	0.00843	0.00423
73.2	0.47094	0.18005	0.05022	0.00886	0.00425
73.4	0.47188	0.18099	0.05052	0.00937	0.00432
73.6	0.47288	0.18187	0.05066	0.00986	0.00432
73.8	0.47427	0.18222	0.051	0.00936	0.00389
74	0.47566	0.18377	0.05164	0.00954	0.00361
74.2	0.47731	0.18386	0.05165	0.00957	0.00302
74.4	0.47837	0.18456	0.05102	0.00932	0.00278
74.6	0.48014	0.18533	0.05121	0.00954	0.00235
74.8	0.48171	0.18526	0.05087	0.00914	0.00222
75	0.4828	0.18568	0.05053	0.00864	0.00211
75.2	0.4842	0.1868	0.05059	0.00837	0.00214
75.4	0.48556	0.18738	0.05044	0.00829	0.00224
75.6	0.48706	0.18775	0.05071	0.00821	0.00247
75.8	0.48842	0.18791	0.05099	0.0079	0.00298
76	0.49015	0.18869	0.05161	0.00826	0.00391
76.2	0.49219	0.18967	0.05214	0.00898	0.00445
76.4	0.49389	0.19034	0.05233	0.00904	0.00424
76.6	0.49491	0.19058	0.05194	0.00901	0.0039
76.8	0.4969	0.19106	0.05232	0.00964	0.00467
77	0.49812	0.19202	0.05252	0.00936	0.00482
77.2	0.49942	0.19276	0.05233	0.00925	0.00496
77.4	0.50165	0.1941	0.05282	0.00988	0.00537
77.6	0.50322	0.19487	0.05325	0.00987	0.00525
77.8	0.50445	0.19566	0.05342	0.00978	0.00514
78	0.50592	0.19677	0.05357	0.01027	0.00508
78.2	0.50711	0.197	0.05353	0.01025	0.00508
78.4	0.50853	0.19796	0.05398	0.01028	0.0046
78.6	0.51021	0.19871	0.05457	0.01046	0.00388
78.8	0.51166	0.19971	0.05523	0.01036	0.00376
79	0.51328	0.20148	0.05621	0.01086	0.00372
79.2	0.51482	0.20213	0.0572	0.01142	0.00405
79.4	0.51577	0.20237	0.05749	0.01116	0.00379
79.6	0.51737	0.20284	0.05779	0.01158	0.00394
79.8	0.51974	0.20387	0.05786	0.01186	0.00427
80	0.52139	0.20443	0.05809	0.01225	0.00442
80.2	0.5225	0.20498	0.05802	0.01284	0.00429
80.4	0.52411	0.20563	0.05803	0.01267	0.00385
80.6	0.52513	0.20566	0.05785	0.0124	0.0035
80.8	0.52686	0.20682	0.05826	0.01264	0.00419
81	0.5279	0.20747	0.05823	0.01248	0.00375
81.2	0.52943	0.20798	0.05789	0.01207	0.00433
81.4	0.5312	0.20888	0.05819	0.01217	0.00439
81.6	0.53211	0.20893	0.05781	0.01152	0.00377
81.8	0.53339	0.20963	0.058	0.01143	0.00405
82	0.53482	0.21012	0.05825	0.01175	0.00339
82.2	0.53599	0.21055	0.05879	0.01161	0.00354
82.4	0.53715	0.21126	0.05944	0.01168	0.00355
82.6	0.53857	0.21237	0.06008	0.01161	0.00356
82.8	0.54013	0.21332	0.06084	0.01191	0.00386
83	0.54141	0.21343	0.06144	0.01266	0.00446
83.2	0.54283	0.21297	0.06152	0.01279	0.00491
83.4	0.54427	0.21323	0.06128	0.01236	0.00507
83.6	0.5463	0.21411	0.06154	0.01304	0.00556
83.8	0.54826	0.21532	0.06199	0.01321	0.00622
84	0.54952	0.21576	0.06215	0.01353	0.00625
84.2	0.551	0.21649	0.06241	0.01357	0.00646
84.4	0.55278	0.21693	0.06299	0.01343	0.00648
84.6	0.55377	0.2175	0.06331	0.01316	0.00644
84.8	0.55461	0.21777	0.06349	0.01284	0.00654
85	0.55578	0.21808	0.0635	0.01273	0.00666
85.2	0.55689	0.21843	0.06352	0.01216	0.0071
85.4	0.55887	0.21939	0.06362	0.01262	0.00697
85.6	0.56055	0.22024	0.0637	0.01346	0.00685
85.8	0.56219	0.22165	0.06444	0.01423	0.00714
86	0.56373	0.2223	0.06499	0.01459	0.00732
86.2	0.56504	0.22263	0.06505	0.0144	0.00713
86.4	0.56636	0.22325	0.06506	0.01418	0.00714
86.6	0.56779	0.22341	0.06484	0.01362	0.00613
86.8	0.56887	0.22318	0.06471	0.01372	0.00575
87	0.57005	0.22315	0.06469	0.0146	0.00539
87.2	0.57192	0.22386	0.06477	0.01462	0.00536
87.4	0.5734	0.2249	0.06505	0.01488	0.00543
87.6	0.57503	0.22623	0.06565	0.0157	0.00564
87.8	0.57641	0.22637	0.06529	0.01558	0.00553
88	0.57784	0.22695	0.06524	0.01565	0.0055
88.2	0.57878	0.22683	0.06517	0.01502	0.00534
88.4	0.57978	0.22692	0.06522	0.01481	0.0048
88.6	0.58064	0.22743	0.06518	0.01432	0.00483
88.8	0.58174	0.22741	0.06499	0.01399	0.0051
89	0.58347	0.22867	0.06529	0.0152	0.00553
89.2	0.58517	0.22919	0.06585	0.01568	0.00567
89.4	0.58694	0.23022	0.06581	0.01673	0.00552
89.6	0.58824	0.23166	0.06607	0.01707	0.00567
89.8	0.5897	0.23267	0.06686	0.01701	0.00585
90	0.59122	0.23303	0.06722	0.01686	0.00621
90.2	0.59211	0.23304	0.0666	0.01689	0.00563
90.4	0.59378	0.234	0.06703	0.01719	0.00625
90.6	0.59436	0.23379	0.06691	0.0165	0.00489
90.8	0.59499	0.23456	0.06707	0.01658	0.00494
91	0.59579	0.23516	0.06794	0.01664	0.00505
91.2	0.59739	0.23607	0.06843	0.01619	0.00557
91.4	0.59859	0.23668	0.06849	0.0156	0.00508
91.6	0.60004	0.2375	0.06858	0.01536	0.00524
91.8	0.60149	0.23837	0.06823	0.01502	0.00496
92	0.60227	0.23909	0.06808	0.0144	0.00488
92.2	0.60328	0.23908	0.06768	0.01338	0.00465
92.4	0.60526	0.24021	0.06812	0.01328	0.0046
92.6	0.60784	0.241	0.06831	0.01367	0.00525
92.8	0.60993	0.2415	0.06812	0.01363	0.00522
93	0.61163	0.24207	0.06832	0.01396	0.00487
93.2	0.61287	0.24228	0.0684	0.01359	0.00503
93.4	0.614	0.24301	0.06825	0.01405	0.00517
93.6	0.61582	0.24378	0.06874	0.01425	0.00587
93.8	0.61759	0.24409	0.06959	0.01522	0.00638
94	0.61955	0.2439	0.06995	0.01588	0.00683
94.2	0.62088	0.24368	0.0698	0.01662	0.00698
94.4	0.62254	0.24426	0.07041	0.01741	0.00713
94.6	0.6235	0.24462	0.0708	0.01729	0.00702
94.8	0.62507	0.24573	0.07143	0.01803	0.00774
95	0.62628	0.24626	0.07278	0.01803	0.00803
95.2	0.62805	0.24665	0.07347	0.01815	0.00797
95.4	0.62939	0.2476	0.07368	0.01779	0.00743
95.6	0.6309	0.24902	0.07463	0.01792	0.00743
95.8	0.63259	0.25038	0.07518	0.01803	0.00735
96	0.63339	0.25063	0.075	0.0176	0.00697
96.2	0.63539	0.25206	0.0753	0.01794	0.00727
96.4	0.63807	0.25381	0.07647	0.01893	0.0076
96.6	0.64022	0.25465	0.07681	0.01925	0.00758
96.8	0.6416	0.25504	0.07646	0.01862	0.00754
97	0.64289	0.25569	0.07704	0.01863	0.00765
97.2	0.64425	0.25633	0.0769	0.0186	0.00757
97.4	0.6456	0.25679	0.07671	0.01864	0.00733
97.6	0.64742	0.25732	0.07649	0.01883	0.00745
97.8	0.64875	0.25692	0.07609	0.01873	0.00744
98	0.64967	0.25658	0.07548	0.01859	0.00692
98.2	0.65095	0.25742	0.07533	0.01905	0.00716
98.4	0.65256	0.25775	0.07597	0.01928	0.00723
98.6	0.65414	0.25835	0.0765	0.01979	0.00789
98.8	0.65526	0.25775	0.07613	0.01973	0.00742
99	0.65562	0.25719	0.07642	0.01875	0.00698
99.2	0.65691	0.25705	0.07644	0.01873	0.00711
99.4	0.65877	0.25778	0.0769	0.01848	0.00706
99.6	0.66001	0.25843	0.07725	0.01854	0.00741
99.8	0.66098	0.25893	0.07712	0.0185	0.00812
100	0.66207	0.25944	0.07695	0.01891	0.00809
100.2	0.66407	0.26057	0.07765	0.0195	0.00858
100.4	0.66643	0.2615	0.07859	0.01986	0.00882
100.6	0.66787	0.26226	0.07887	0.0195	0.00867
100.8	0.66903	0.263	0.07914	0.01932	0.00876
101	0.67041	0.26455	0.08025	0.0196	0.00858
101.2	0.67253	0.2661	0.08064	0.01979	0.00833
101.4	0.67432	0.26746	0.08102	0.02023	0.00862
101.6	0.67577	0.26874	0.08123	0.02036	0.00857
101.8	0.67666	0.26898	0.081	0.02014	0.00804
102	0.67827	0.2702	0.08136	0.02048	0.00756
102.2	0.67993	0.2715	0.08167	0.02093	0.00796
102.4	0.68166	0.27203	0.0821	0.02145	0.00809
102.6	0.68314	0.27265	0.08208	0.02144	0.00818
102.8	0.68416	0.27302	0.08207	0.02132	0.00778
103	0.6854	0.27408	0.08284	0.02149	0.00845
103.2	0.68676	0.2746	0.0831	0.02164	0.0096
103.4	0.68835	0.27531	0.08329	0.02149	0.00949
103.6	0.68896	0.27592	0.08285	0.02152	0.00984
103.8	0.68983	0.27558	0.08255	0.02072	0.00953
104	0.69117	0.27643	0.08216	0.02083	0.00893
104.2	0.69288	0.27669	0.08237	0.02047	0.00899
104.4	0.69435	0.27723	0.08264	0.0205	0.00919
104.6	0.69547	0.27793	0.08307	0.02008	0.00927
104.8	0.69607	0.27864	0.08325	0.02021	0.00902
105	0.69732	0.27904	0.08393	0.02009	0.00869
105.2	0.69872	0.27989	0.08416	0.02018	0.00918
105.4	0.69976	0.27977	0.08413	0.02023	0.00817
105.6	0.70059	0.27984	0.08425	0.01962	0.00768
105.8	0.70214	0.27924	0.08402	0.01934	0.00689
106	0.70354	0.27946	0.08466	0.01915	0.0065
106.2	0.70457	0.27989	0.08478	0.01937	0.00647
106.4	0.70643	0.28005	0.0849	0.01896	0.00618
106.6	0.70808	0.28078	0.08538	0.01863	0.00607
106.8	0.70926	0.28109	0.08513	0.01892	0.00606
107	0.71058	0.28105	0.08524	0.01835	0.00656
107.2	0.71178	0.28093	0.08467	0.01782	0.00639
107.4	0.71352	0.28191	0.08447	0.01798	0.00598
107.6	0.71498	0.28222	0.08467	0.01777	0.00567
107.8	0.71639	0.283	0.0847	0.01754	0.00563
108	0.71818	0.28476	0.08511	0.01843	0.00601
108.2	0.72013	0.28484	0.08534	0.01869	0.0064
108.4	0.72196	0.2863	0.0859	0.01954	0.00713
108.6	0.72412	0.28773	0.08686	0.01987	0.00771
108.8	0.72558	0.28901	0.08749	0.02087	0.00768
109	0.7271	0.28957	0.08813	0.02097	0.00798
109.2	0.7289	0.29078	0.08835	0.021	0.00795
109.4	0.7301	0.29117	0.08818	0.02067	0.00673
109.6	0.73156	0.29212	0.08903	0.02059	0.00717
109.8	0.73281	0.29288	0.08949	0.02079	0.00681
110	0.7335	0.29394	0.08985	0.02057	0.00686
110.2	0.7348	0.29511	0.08987	0.02084	0.00707
110.4	0.73588	0.29582	0.08965	0.02042	0.00731
110.6	0.73721	0.2967	0.09	0.02067	0.0082
110.8	0.73819	0.29642	0.08922	0.02052	0.00818
111	0.73897	0.29624	0.08955	0.02009	0.0078
111.2	0.74006	0.29662	0.0886	0.01978	0.00757
111.4	0.74197	0.29742	0.08902	0.02026	0.00797
111.6	0.74324	0.29793	0.08935	0.02059	0.00764
111.8	0.74516	0.29909	0.08987	0.02174	0.00839
112	0.74663	0.29917	0.08999	0.02205	0.00841
112.2	0.7483	0.29885	0.09021	0.02266	0.00886
112.4	0.75055	0.29981	0.09078	0.02287	0.00871
112.6	0.75277	0.29997	0.09108	0.02249	0.00862
112.8	0.75432	0.30003	0.09087	0.02247	0.00806
113	0.75523	0.30016	0.09078	0.02181	0.00797
113.2	0.75712	0.30112	0.09059	0.02208	0.00775
113.4	0.75808	0.30142	0.09033	0.02191	0.00756
113.6	0.75982	0.30248	0.09128	0.02285	0.00823
113.8	0.76156	0.30366	0.0915	0.02319	0.00869
114	0.76337	0.30438	0.09155	0.02291	0.0088
114.2	0.76525	0.30513	0.09196	0.02367	0.00923
114.4	0.76655	0.305	0.09188	0.02338	0.00954
114.6	0.7681	0.30548	0.09186	0.0236	0.00938
114.8	0.76912	0.3055	0.09181	0.02344	0.00873
115	0.77056	0.30633	0.09219	0.0233	0.00874
115.2	0.77285	0.30737	0.09219	0.02355	0.00962
115.4	0.77454	0.30797	0.0928	0.0239	0.00963
115.6	0.77571	0.30965	0.09321	0.02415	0.00992
115.8	0.777	0.31038	0.09399	0.02453	0.01037
116	0.77798	0.31122	0.09411	0.0245	0.01041
116.2	0.77927	0.31154	0.09462	0.02415	0.01025
116.4	0.78023	0.31174	0.09419	0.0232	0.00892
116.6	0.78118	0.31232	0.09494	0.02299	0.00895
116.8	0.78279	0.31359	0.09557	0.02391	0.00934
117	0.78365	0.31446	0.09559	0.02418	0.00965
117.2	0.78589	0.31548	0.09593	0.0252	0.00984
117.4	0.78671	0.31527	0.09585	0.0249	0.00909
117.6	0.78824	0.31609	0.09643	0.02562	0.00908
117.8	0.79036	0.31665	0.09637	0.02566	0.00875
118	0.79178	0.31674	0.09627	0.02561	0.00826
118.2	0.79292	0.31653	0.09622	0.02582	0.008
118.4	0.79358	0.31638	0.09593	0.02533	0.00778
118.6	0.79415	0.31643	0.09596	0.02544	0.0073
118.8	0.79555	0.31612	0.09617	0.02538	0.00743
119	0.7975	0.31697	0.09668	0.02551	0.00779
119.2	0.79875	0.31721	0.09651	0.02531	0.00812
119.4	0.79885	0.31768	0.09631	0.02468	0.00799
119.6	0.8001	0.31928	0.09737	0.02516	0.00874
119.8	0.80146	0.31998	0.09798	0.02557	0.00912
120	0.80337	0.32129	0.09851	0.02529	0.00929
120.2	0.80525	0.32206	0.09919	0.02469	0.00947
120.4	0.80614	0.32279	0.09928	0.02438	0.0094
120.6	0.8084	0.32413	0.09994	0.02509	0.01001
120.8	0.81086	0.32555	0.10012	0.02548	0.01075
121	0.81195	0.32582	0.0999	0.02513	0.01076
121.2	0.81382	0.32663	0.10024	0.02522	0.01103
121.4	0.81476	0.327	0.10007	0.02503	0.01019
121.6	0.81645	0.32747	0.09988	0.02492	0.01001
121.8	0.8179	0.32743	0.09917	0.02457	0.0094
122	0.81949	0.32829	0.09962	0.02499	0.00972
122.2	0.82103	0.32881	0.09996	0.02524	0.00954
122.4	0.82261	0.32939	0.09968	0.02583	0.00959
122.6	0.82388	0.32968	0.09988	0.02609	0.00967
122.8	0.8256	0.32985	0.0993	0.02633	0.0101
123	0.82666	0.3306	0.09935	0.0269	0.01052
123.2	0.82757	0.33195	0.09957	0.02718	0.01101
123.4	0.82921	0.33309	0.10108	0.02814	0.01176
123.6	0.83176	0.33441	0.10221	0.02959	0.0122
123.8	0.83378	0.33521	0.10272	0.02998	0.01307
124	0.83575	0.33615	0.10318	0.03004	0.01334
124.2	0.83754	0.33687	0.10378	0.03034	0.01388
124.4	0.83871	0.33676	0.1041	0.03039	0.01404
124.6	0.84047	0.33704	0.10396	0.03048	0.014
124.8	0.8416	0.33779	0.10475	0.02962	0.01445
125	0.84223	0.33752	0.10479	0.02914	0.01423
125.2	0.84285	0.33818	0.10483	0.02846	0.01426
125.4	0.84395	0.33867	0.10505	0.028	0.01365
125.6	0.84502	0.33872	0.10507	0.02667	0.01315
125.8	0.84648	0.33926	0.10571	0.02652	0.01291
126	0.84842	0.34046	0.10636	0.0268	0.0128
126.2	0.84993	0.341	0.10632	0.02659	0.01196
126.4	0.85156	0.34196	0.10612	0.02666	0.01245
126.6	0.8521	0.34246	0.10629	0.02654	0.01284
126.8	0.85326	0.34318	0.1063	0.02695	0.013
127	0.85492	0.3445	0.107	0.02757	0.01333
127.2	0.85625	0.34615	0.10823	0.02872	0.01354
127.4	0.85891	0.34705	0.10934	0.03011	0.01432
127.6	0.85994	0.34737	0.10902	0.03061	0.01413
127.8	0.86104	0.34797	0.10887	0.03081	0.01435
128	0.86267	0.34914	0.1091	0.03143	0.01452
128.2	0.86353	0.34969	0.10911	0.03149	0.01484
128.4	0.86473	0.34991	0.10953	0.03153	0.01484
128.6	0.86529	0.35093	0.10915	0.03179	0.01424
128.8	0.86605	0.35152	0.1096	0.03126	0.01404
129	0.86732	0.35189	0.10919	0.0312	0.01342
129.2	0.86826	0.35242	0.10897	0.02999	0.01296
129.4	0.87001	0.35278	0.10917	0.0294	0.01262
129.6	0.87174	0.353	0.10885	0.02858	0.01181
129.8	0.87329	0.35329	0.10946	0.02839	0.01142
130	0.87468	0.35349	0.1091	0.02819	0.01059
130.2	0.87587	0.35421	0.10915	0.02816	0.01024
130.4	0.87686	0.35489	0.10906	0.02791	0.01035
130.6	0.87773	0.35511	0.1092	0.02771	0.00993
130.8	0.87946	0.35575	0.10964	0.02777	0.0096
131	0.88117	0.35601	0.11027	0.02785	0.00981
131.2	0.88262	0.35675	0.11114	0.02887	0.01006
131.4	0.88476	0.35725	0.11144	0.0292	0.01048
131.6	0.88582	0.35795	0.11141	0.02961	0.01024
131.8	0.88732	0.35943	0.11201	0.03043	0.01073
132	0.8894	0.36053	0.11262	0.03138	0.01151
132.2	0.89053	0.36129	0.11288	0.03167	0.01166
132.4	0.89214	0.3621	0.11317	0.03217	0.01163
132.6	0.89354	0.36324	0.11327	0.03267	0.01123
132.8	0.89512	0.3634	0.11308	0.03165	0.0109
133	0.89688	0.36447	0.11306	0.03133	0.01086
133.2	0.89773	0.36478	0.11304	0.03001	0.01084
133.4	0.89893	0.36524	0.11304	0.03003	0.01102
133.6	0.9003	0.3659	0.11339	0.02975	0.01095
133.8	0.90137	0.36652	0.11407	0.02987	0.01141
134	0.90268	0.3672	0.114	0.03007	0.01167
134.2	0.90387	0.36803	0.11397	0.03026	0.01194
134.4	0.90493	0.36865	0.11398	0.03006	0.01201
134.6	0.90718	0.36934	0.11495	0.03053	0.0128
134.8	0.90863	0.36936	0.11534	0.03105	0.01346
135	0.91031	0.36981	0.11561	0.03182	0.01449
135.2	0.91151	0.37017	0.11567	0.0329	0.01455
135.4	0.91284	0.3706	0.11573	0.03366	0.01473
135.6	0.91432	0.37156	0.117	0.0346	0.01509
135.8	0.91539	0.37213	0.11739	0.03562	0.01565
136	0.91721	0.37242	0.11689	0.0357	0.01516
136.2	0.91806	0.37277	0.11708	0.03538	0.01474
136.4	0.91898	0.37276	0.11648	0.03483	0.01335
136.6	0.9205	0.37347	0.11683	0.03418	0.01251
136.8	0.92169	0.37363	0.11644	0.03342	0.01161
137	0.92274	0.37484	0.11711	0.03292	0.01185
137.2	0.92425	0.37523	0.11709	0.03215	0.01187
137.4	0.9253	0.37594	0.11702	0.03229	0.01192
137.6	0.92719	0.37719	0.11735	0.0324	0.01205
137.8	0.92829	0.37802	0.11718	0.03233	0.01201
138	0.92944	0.37896	0.1176	0.03153	0.01169
138.2	0.93081	0.38008	0.11775	0.03102	0.01176
138.4	0.93223	0.38089	0.11788	0.03099	0.01209
138.6	0.93397	0.38161	0.11787	0.03089	0.01264
138.8	0.93526	0.38231	0.11752	0.03056	0.01285
139	0.93713	0.3831	0.1178	0.03052	0.01338
139.2	0.93866	0.3839	0.1185	0.03083	0.01389
139.4	0.94039	0.38495	0.11902	0.03086	0.01422
139.6	0.9422	0.38573	0.11985	0.03148	0.01406
139.8	0.94356	0.38586	0.11941	0.03132	0.01381
140	0.94535	0.38634	0.11947	0.03081	0.0134
140.2	0.94677	0.38624	0.12005	0.03078	0.01315
140.4	0.94894	0.38657	0.12028	0.03073	0.01282
140.6	0.95082	0.38698	0.12072	0.03077	0.01347
140.8	0.95247	0.38713	0.12142	0.03145	0.01405
141	0.9547	0.38762	0.12202	0.03229	0.01484
141.2	0.95648	0.38741	0.1216	0.03299	0.01499
141.4	0.95653	0.3868	0.12116	0.03329	0.01464
141.6	0.95761	0.38668	0.1212	0.03344	0.01402
141.8	0.95788	0.38676	0.12082	0.0327	0.01347
142	0.95854	0.3872	0.12105	0.03219	0.01347
142.2	0.95955	0.38772	0.12081	0.03189	0.01387
142.4	0.96052	0.38775	0.12017	0.03173	0.01363
142.6	0.96164	0.38838	0.12031	0.03104	0.01312
142.8	0.96285	0.38933	0.12062	0.03079	0.01325
143	0.9643	0.39012	0.12119	0.03109	0.01363
143.2	0.96574	0.39145	0.12153	0.03097	0.01345
143.4	0.96764	0.39311	0.12196	0.03145	0.01306
143.6	0.96879	0.39395	0.12259	0.03175	0.01301
143.8	0.97027	0.39538	0.12331	0.03198	0.01372
144	0.97207	0.39671	0.12412	0.03247	0.01426
144.2	0.9736	0.39687	0.12462	0.03238	0.01418
144.4	0.97524	0.39762	0.12473	0.03219	0.01482
144.6	0.97681	0.39855	0.12544	0.03235	0.01504
144.8	0.97874	0.39968	0.12625	0.03328	0.01549
145	0.98058	0.40037	0.1266	0.03455	0.01562
145.2	0.98158	0.40109	0.12642	0.03471	0.01592
145.4	0.98238	0.40144	0.12628	0.03447	0.01587
145.6	0.98433	0.40272	0.12692	0.03491	0.0162
145.8	0.98554	0.40397	0.12682	0.035	0.01655
146	0.98675	0.4047	0.12692	0.03579	0.01677
146.2	0.98822	0.40524	0.12728	0.03625	0.01683
146.4	0.98946	0.40582	0.12747	0.03678	0.01656
146.6	0.99053	0.40635	0.12774	0.03659	0.01625
146.8	0.99198	0.40742	0.12793	0.03695	0.01632
147	0.9934	0.40796	0.12829	0.03712	0.01579
147.2	0.99483	0.40898	0.12918	0.03787	0.01571
147.4	0.9966	0.40939	0.12961	0.03867	0.01598
147.6	0.9968	0.40947	0.12976	0.03861	0.01622
147.8	0.99829	0.41021	0.13026	0.03924	0.0164
148	0.99895	0.40963	0.13015	0.03868	0.01572
148.2	1.0003	0.40999	0.13029	0.03821	0.01561
148.4	1.00122	0.41086	0.13017	0.03804	0.01566
148.6	1.0028	0.41195	0.13065	0.03838	0.0158
148.8	1.00408	0.41269	0.13091	0.0388	0.01605
149	1.0061	0.41357	0.13133	0.03906	0.01643
149.2	1.00734	0.41392	0.13072	0.03804	0.01617
149.4	1.00874	0.41467	0.13089	0.0376	0.01687
149.6	1.01049	0.4158	0.13162	0.03798	0.01733
149.8	1.01151	0.41664	0.13143	0.03811	0.01722
150	1.01269	0.41707	0.13172	0.03837	0.01693
150.2	1.01387	0.41759	0.13209	0.03781	0.01742
150.4	1.01531	0.41831	0.13198	0.03723	0.01732
150.6	1.0167	0.41862	0.13235	0.03629	0.0171
150.8	1.01862	0.41927	0.133	0.0365	0.0171
151	1.01955	0.41963	0.13285	0.03661	0.0167
151.2	1.02096	0.41986	0.13319	0.03733	0.01688
151.4	1.02217	0.41979	0.1329	0.03705	0.01648
151.6	1.02294	0.4204	0.13305	0.03704	0.01627
151.8	1.02467	0.42085	0.13363	0.03749	0.01587
152	1.02574	0.4213	0.13434	0.03781	0.01545
152.2	1.02714	0.42226	0.13487	0.03785	0.01557
152.4	1.02812	0.42294	0.1353	0.03834	0.01618
152.6	1.02996	0.42381	0.1359	0.03876	0.01709
152.8	1.03181	0.42501	0.13696	0.03909	0.0173
153	1.03262	0.4252	0.13686	0.03844	0.0174
153.2	1.03317	0.42557	0.13656	0.03804	0.01719
153.4	1.03454	0.42649	0.13703	0.03824	0.01778
153.6	1.03567	0.4267	0.13713	0.03839	0.01748
153.8	1.03694	0.42716	0.13708	0.03808	0.01695
154	1.03786	0.42716	0.13723	0.03736	0.01657
154.2	1.03971	0.42789	0.137	0.037	0.01704
154.4	1.04149	0.4286	0.13673	0.03676	0.01658
154.6	1.0424	0.42854	0.1363	0.03628	0.01629
154.8	1.04397	0.42877	0.13571	0.03648	0.01624
155	1.04565	0.42922	0.13537	0.03692	0.01568
155.2	1.04704	0.42943	0.13589	0.03683	0.01527
155.4	1.04907	0.43097	0.13645	0.03735	0.01528
155.6	1.05055	0.4319	0.13683	0.03754	0.0156
155.8	1.05167	0.43307	0.13743	0.03821	0.01575
156	1.0528	0.43434	0.13799	0.03864	0.01629
156.2	1.0542	0.43511	0.13857	0.03847	0.01745
156.4	1.05595	0.43637	0.13895	0.03936	0.0187
156.6	1.05709	0.43703	0.139	0.03948	0.01862
156.8	1.05794	0.43771	0.13953	0.03945	0.01855
157	1.05873	0.43806	0.13936	0.03948	0.01898
157.2	1.06026	0.43881	0.13936	0.03975	0.01924
157.4	1.06208	0.43966	0.14018	0.04055	0.01906
157.6	1.06358	0.44047	0.14055	0.0409	0.01899
157.8	1.06507	0.441	0.14049	0.04083	0.01843
158	1.06637	0.4411	0.14066	0.04062	0.01771
158.2	1.06793	0.44204	0.14088	0.04099	0.0181
158.4	1.06876	0.44284	0.14118	0.04117	0.01801
158.6	1.06917	0.44255	0.14114	0.04094	0.0174
158.8	1.0708	0.44313	0.14154	0.04098	0.01729
159	1.07208	0.44381	0.14255	0.04097	0.01694
159.2	1.0732	0.44478	0.14312	0.04067	0.01699
159.4	1.07484	0.44592	0.14379	0.04092	0.01743
159.6	1.07539	0.44638	0.14375	0.04096	0.01779
159.8	1.07637	0.44683	0.1436	0.04101	0.01776
160	1.07758	0.44765	0.14374	0.04142	0.01851
160.2	1.07857	0.44779	0.14344	0.04126	0.01882
160.4	1.07939	0.44831	0.14247	0.04125	0.01794
160.6	1.07947	0.44828	0.14218	0.04061	0.01737
160.8	1.08085	0.44869	0.14209	0.04023	0.01782
161	1.08204	0.44917	0.14152	0.04049	0.01802
161.2	1.08336	0.45	0.14188	0.04102	0.01802
161.4	1.08461	0.45104	0.14254	0.04181	0.0174
161.6	1.08619	0.45183	0.14275	0.04218	0.01778
161.8	1.08743	0.45267	0.14263	0.04234	0.01771
162	1.08972	0.45352	0.14343	0.04235	0.01738
162.2	1.09087	0.45502	0.14431	0.04265	0.01754
162.4	1.09224	0.45581	0.14485	0.04287	0.01752
162.6	1.09369	0.45606	0.14561	0.04237	0.01706
162.8	1.09583	0.45735	0.14701	0.04255	0.01764
163	1.09698	0.45773	0.14779	0.04255	0.01741
163.2	1.09783	0.45807	0.14801	0.04216	0.01735
163.4	1.09907	0.45826	0.14853	0.04191	0.01757
163.6	1.10073	0.45855	0.14842	0.04214	0.01758
163.8	1.10192	0.45898	0.14862	0.04168	0.01732
164	1.10237	0.45923	0.1484	0.04157	0.01725
164.2	1.10306	0.45914	0.14835	0.04137	0.01705
164.4	1.10399	0.45978	0.14859	0.04185	0.01696
164.6	1.10443	0.45973	0.1484	0.0415	0.01719
164.8	1.10532	0.45967	0.14811	0.04126	0.01752
165	1.1059	0.46025	0.14808	0.04209	0.01783
165.2	1.1072	0.46108	0.14831	0.04266	0.01824
165.4	1.10815	0.46181	0.14816	0.04283	0.01792
165.6	1.11012	0.46346	0.14859	0.04352	0.01874
165.8	1.11106	0.46459	0.14818	0.04328	0.01852
166	1.11297	0.46547	0.14868	0.04349	0.0184
166.2	1.11435	0.46649	0.14878	0.04408	0.01871
166.4	1.11592	0.46722	0.14907	0.04465	0.01905
166.6	1.11799	0.46843	0.15004	0.04538	0.01937
166.8	1.11879	0.46921	0.15028	0.04574	0.0194
167	1.11871	0.46896	0.14976	0.04507	0.01801
167.2	1.11954	0.4694	0.14966	0.04429	0.01729
167.4	1.12153	0.47009	0.15016	0.04411	0.01733
167.6	1.12265	0.47066	0.15034	0.04406	0.01692
167.8	1.12279	0.47103	0.15052	0.04323	0.01616
168	1.12405	0.47127	0.15071	0.04369	0.01623
168.2	1.12572	0.4719	0.15168	0.04389	0.01659
168.4	1.12751	0.47284	0.15214	0.04441	0.01727
168.6	1.12852	0.47301	0.15248	0.04391	0.01752
168.8	1.12999	0.47377	0.15301	0.04356	0.01773
169	1.1316	0.4747	0.15333	0.04416	0.01782
169.2	1.13292	0.4754	0.15364	0.0442	0.01771
169.4	1.13387	0.47676	0.15368	0.04436	0.01741
169.6	1.13526	0.47783	0.15396	0.04491	0.01802
169.8	1.13642	0.47852	0.15366	0.04489	0.01849
170	1.13822	0.47927	0.1539	0.04552	0.01881
170.2	1.13962	0.47974	0.154	0.04591	0.01845
170.4	1.14002	0.48037	0.15406	0.04609	0.01819
170.6	1.14068	0.4808	0.15417	0.04609	0.01805
170.8	1.14044	0.48044	0.15364	0.04546	0.01752
171	1.14149	0.48043	0.15375	0.04503	0.01708
171.2	1.14282	0.48085	0.15368	0.04439	0.01686
171.4	1.14341	0.48134	0.15349	0.04406	0.01672
171.6	1.14396	0.48131	0.15312	0.0434	0.01628
171.8	1.14529	0.48175	0.15324	0.04302	0.01629
172	1.14769	0.48286	0.15385	0.04353	0.01684
172.2	1.14909	0.48367	0.1546	0.04307	0.01675
172.4	1.1505	0.48487	0.15504	0.04316	0.01738
172.6	1.15232	0.48612	0.1562	0.04328	0.01793
172.8	1.15433	0.48738	0.15737	0.04387	0.01784
173	1.15588	0.48802	0.15812	0.04433	0.0178
173.2	1.15689	0.48892	0.15868	0.04482	0.01772
173.4	1.15845	0.49018	0.15915	0.04525	0.01844
173.6	1.16004	0.49086	0.1596	0.04571	0.01883
173.8	1.16155	0.49178	0.16029	0.04553	0.01974
174	1.16317	0.49315	0.16139	0.04609	0.01994
174.2	1.16412	0.49349	0.16183	0.04599	0.02007
174.4	1.16468	0.49395	0.16175	0.04601	0.02083
174.6	1.16546	0.4941	0.16233	0.0467	0.02149
174.8	1.16733	0.49411	0.16234	0.04702	0.02178
175	1.16858	0.49478	0.16252	0.04745	0.02241
175.2	1.16938	0.49503	0.1622	0.04709	0.02238
175.4	1.17075	0.4958	0.16197	0.04795	0.02295
175.6	1.17245	0.49598	0.16224	0.04864	0.0234
175.8	1.17418	0.49682	0.16205	0.04899	0.02355
176	1.17505	0.49744	0.1623	0.04874	0.02305
176.2	1.17583	0.49747	0.1621	0.04853	0.02252
176.4	1.17657	0.4979	0.16201	0.04834	0.02241
176.6	1.17793	0.49888	0.1624	0.04889	0.02252
176.8	1.17867	0.4993	0.16226	0.04915	0.02178
177	1.17917	0.50038	0.16208	0.04824	0.02103
177.2	1.17948	0.50079	0.16147	0.04845	0.02037
177.4	1.18075	0.50196	0.16137	0.04809	0.0206
177.6	1.1817	0.50271	0.16104	0.04799	0.02046
177.8	1.18315	0.50395	0.16152	0.04839	0.02085
178	1.1837	0.50509	0.1617	0.04865	0.0206
178.2	1.18397	0.50499	0.16164	0.04829	0.02039
178.4	1.18494	0.50535	0.16195	0.04901	0.02083
178.6	1.18624	0.50581	0.16249	0.04964	0.02101
178.8	1.18843	0.50664	0.16281	0.04943	0.02101
179	1.18958	0.50791	0.16397	0.04995	0.02212
179.2	1.19161	0.50884	0.1651	0.05065	0.0231
179.4	1.19326	0.50937	0.16615	0.05184	0.02366
179.6	1.19495	0.50981	0.16721	0.05193	0.02365
179.8	1.19636	0.51029	0.16727	0.05141	0.02284
180	1.19691	0.51044	0.16751	0.0507	0.02243
180.2	1.19801	0.51076	0.16748	0.05064	0.02221
180.4	1.19841	0.51116	0.16738	0.05037	0.02175
180.6	1.19984	0.51235	0.16757	0.05046	0.02152
180.8	1.20022	0.51253	0.16722	0.05023	0.02078
181	1.20086	0.51373	0.16786	0.04989	0.02065
181.2	1.20125	0.51366	0.16731	0.04998	0.02056
181.4	1.2019	0.51456	0.16705	0.04943	0.02051
181.6	1.2022	0.51473	0.16678	0.04929	0.01991
181.8	1.20283	0.51544	0.16691	0.04949	0.01985
182	1.20287	0.51542	0.16632	0.04887	0.01931
182.2	1.20367	0.51546	0.16627	0.04861	0.01916
182.4	1.20522	0.51581	0.16622	0.0488	0.01943
182.6	1.20616	0.51636	0.16637	0.0483	0.01924
182.8	1.20735	0.51734	0.1667	0.04832	0.01946
183	1.20882	0.51825	0.16709	0.04896	0.02021
183.2	1.21052	0.51879	0.16681	0.04976	0.02043
183.4	1.21183	0.5193	0.16737	0.05016	0.02035
183.6	1.21394	0.52025	0.1676	0.05056	0.02026
183.8	1.21504	0.52092	0.16743	0.05054	0.01962
184	1.21596	0.52127	0.16758	0.0505	0.01978
184.2	1.21694	0.52189	0.16817	0.051	0.01963
184.4	1.21839	0.5228	0.16873	0.05118	0.01973
184.6	1.22003	0.52419	0.16966	0.05117	0.0198
184.8	1.22099	0.52497	0.1701	0.0521	0.02059
185	1.22268	0.52626	0.1712	0.05253	0.02161
185.2	1.22384	0.5267	0.17165	0.05267	0.02183
185.4	1.2253	0.52754	0.17216	0.05309	0.0221
185.6	1.22626	0.52782	0.17277	0.05343	0.02294
185.8	1.22743	0.52852	0.17328	0.05363	0.0235
186	1.22832	0.52892	0.17358	0.05365	0.02335
186.2	1.229	0.52994	0.17421	0.05377	0.02401
186.4	1.23015	0.5308	0.17431	0.05369	0.02436
186.6	1.23069	0.53099	0.1743	0.05346	0.02443
186.8	1.23211	0.53221	0.17483	0.0539	0.02497
187	1.23352	0.53268	0.17511	0.05352	0.02517
187.2	1.23466	0.53336	0.1754	0.05402	0.02499
187.4	1.23537	0.53423	0.17612	0.05396	0.02528
187.6	1.23612	0.53505	0.17618	0.05372	0.02527
187.8	1.23644	0.53573	0.17627	0.05298	0.02494
188	1.23704	0.53639	0.17641	0.05246	0.0246
188.2	1.23771	0.53698	0.17638	0.05177	0.02393
188.4	1.23904	0.53825	0.17636	0.05114	0.02357
188.6	1.23922	0.53818	0.17585	0.05066	0.02258
188.8	1.24042	0.53866	0.17556	0.05106	0.02255
189	1.24179	0.53874	0.17545	0.0508	0.02184
189.2	1.24182	0.53858	0.17505	0.05025	0.02107
189.4	1.24202	0.53865	0.17455	0.05019	0.02086
189.6	1.24233	0.5386	0.1743	0.05002	0.02078
189.8	1.24304	0.5394	0.17456	0.04957	0.02054
190	1.24387	0.53993	0.17479	0.04979	0.02051
190.2	1.24383	0.54057	0.17493	0.04999	0.02018
190.4	1.24478	0.54089	0.17518	0.05013	0.01995
190.6	1.2456	0.54111	0.17519	0.05075	0.01968
190.8	1.24647	0.54186	0.1759	0.05111	0.01969
191	1.2479	0.54277	0.17628	0.05171	0.02019
191.2	1.24938	0.54391	0.17657	0.05347	0.02081
191.4	1.25092	0.54491	0.17733	0.05395	0.02168
191.6	1.25219	0.54608	0.17788	0.05456	0.02232
191.8	1.25335	0.54698	0.17825	0.05515	0.02271
192	1.2552	0.54797	0.17857	0.05564	0.0229
192.2	1.25641	0.5486	0.17833	0.05599	0.02255
192.4	1.25814	0.54972	0.17904	0.05658	0.02275
192.6	1.25925	0.55014	0.1787	0.05666	0.02254
192.8	1.26098	0.55088	0.17889	0.05676	0.02283
193	1.26196	0.55115	0.17898	0.05661	0.02247
193.2	1.26216	0.55171	0.17898	0.0562	0.02273
193.4	1.26347	0.55271	0.17952	0.0564	0.02305
193.6	1.26527	0.55337	0.17986	0.05649	0.02326
193.8	1.2661	0.55351	0.18001	0.05575	0.02296
194	1.26654	0.55348	0.18039	0.05592	0.02253
194.2	1.26676	0.55364	0.18059	0.05545	0.02195
194.4	1.26783	0.55422	0.18105	0.05507	0.02198
194.6	1.26866	0.5544	0.18091	0.05477	0.02166
194.8	1.26935	0.55472	0.18164	0.05452	0.02198
195	1.27058	0.55593	0.18245	0.05518	0.0229
195.2	1.27144	0.55657	0.18297	0.05528	0.02292
195.4	1.2725	0.55732	0.18358	0.05504	0.02349
195.6	1.27297	0.55803	0.18357	0.05506	0.02398
195.8	1.2738	0.55833	0.18369	0.05516	0.02426
196	1.2756	0.5595	0.18458	0.056	0.02486
196.2	1.2766	0.56076	0.18461	0.05637	0.02491
196.4	1.27838	0.56219	0.18531	0.05701	0.02577
196.6	1.27895	0.5629	0.18447	0.05722	0.02578
196.8	1.27987	0.56372	0.18483	0.05742	0.02576
197	1.28103	0.565	0.18487	0.05812	0.02566
197.2	1.28206	0.56596	0.1847	0.05833	0.02539
197.4	1.28353	0.56656	0.18477	0.05853	0.02479
197.6	1.28483	0.56701	0.18487	0.05886	0.02472
197.8	1.28536	0.56712	0.18461	0.05848	0.02432
198	1.28662	0.56804	0.18579	0.05892	0.02531
198.2	1.28772	0.56851	0.18586	0.05882	0.02537
198.4	1.2891	0.56966	0.18685	0.05879	0.02546
198.6	1.28985	0.57007	0.18689	0.05808	0.02525
198.8	1.29076	0.57101	0.18711	0.05841	0.02566
199	1.29132	0.57149	0.18683	0.05818	0.02568
199.2	1.29174	0.57162	0.18654	0.05773	0.02594
199.4	1.29226	0.5719	0.18618	0.05745	0.02625
199.6	1.29237	0.57227	0.18618	0.05696	0.02643
199.8	1.29296	0.5722	0.1861	0.05666	0.0258
200	1.29395	0.57297	0.18681	0.05734	0.02645
200.2	1.2946	0.57367	0.18662	0.05757	0.02639
200.4	1.29523	0.57402	0.1871	0.05794	0.02678
200.6	1.29537	0.57448	0.18718	0.05791	0.02669
200.8	1.29618	0.57516	0.18791	0.05767	0.0264
201	1.29695	0.575	0.18775	0.0575	0.02576
201.2	1.29731	0.57495	0.18732	0.05712	0.02519
201.4	1.29817	0.5756	0.18791	0.05752	0.02514
201.6	1.29942	0.57668	0.18884	0.05789	0.0254
201.8	1.30052	0.57708	0.18947	0.0579	0.02578
202	1.30236	0.57861	0.19084	0.05854	0.02671
202.2	1.30361	0.57972	0.19121	0.05852	0.02601
202.4	1.30493	0.58112	0.19202	0.05889	0.02582
202.6	1.30576	0.58183	0.19158	0.05815	0.02564
202.8	1.30724	0.58248	0.19138	0.05816	0.02596
203	1.30815	0.58315	0.19129	0.058	0.02624
203.2	1.30943	0.58437	0.19186	0.0582	0.02687
203.4	1.31064	0.58558	0.19192	0.05824	0.02637
203.6	1.31079	0.58589	0.19189	0.05778	0.02615
203.8	1.31213	0.58577	0.19183	0.05809	0.02577
204	1.31292	0.58642	0.19209	0.05881	0.02613
204.2	1.31398	0.58685	0.19192	0.05902	0.02604
204.4	1.31457	0.58741	0.19246	0.05901	0.02602
204.6	1.31563	0.58849	0.19281	0.05899	0.02631
204.8	1.31598	0.58793	0.19259	0.05842	0.02548
205	1.31655	0.58783	0.19183	0.05803	0.02481
205.2	1.31683	0.58885	0.19154	0.05835	0.02459
205.4	1.31713	0.58936	0.19214	0.05791	0.02445
205.6	1.31754	0.59007	0.19272	0.05787	0.02455
205.8	1.31832	0.59041	0.19305	0.05744	0.02508
206	1.31896	0.59099	0.19297	0.05741	0.02459
206.2	1.31997	0.59185	0.19365	0.05757	0.02424
206.4	1.3203	0.59208	0.19357	0.05742	0.02423
206.6	1.32157	0.59251	0.1938	0.05686	0.0242
206.8	1.32329	0.59359	0.19448	0.05774	0.02434
207	1.32421	0.59438	0.19518	0.05782	0.02429
207.2	1.32555	0.59514	0.19571	0.05821	0.02467
207.4	1.32679	0.59596	0.19588	0.05836	0.02422
207.6	1.32764	0.59618	0.19629	0.05815	0.02434
207.8	1.32916	0.59695	0.19648	0.0586	0.02453
208	1.33038	0.59842	0.19684	0.05954	0.02479
208.2	1.33179	0.59935	0.1974	0.05981	0.02551
208.4	1.33234	0.60046	0.19798	0.06012	0.0257
208.6	1.33367	0.60147	0.19827	0.05991	0.02656
208.8	1.3341	0.60155	0.19816	0.05991	0.02603
209	1.33517	0.60264	0.19801	0.06017	0.02612
209.2	1.33554	0.60327	0.19779	0.06033	0.02604
209.4	1.33584	0.60356	0.19772	0.05984	0.02618
209.6	1.33695	0.60454	0.19835	0.06054	0.02652
209.8	1.33785	0.6046	0.19778	0.06028	0.02645
210	1.33857	0.6052	0.19778	0.06082	0.02619
210.2	1.33968	0.60645	0.19864	0.06113	0.02646
210.4	1.34047	0.60732	0.19867	0.06145	0.02668
210.6	1.34211	0.60837	0.19927	0.06206	0.02692
210.8	1.34329	0.60871	0.19973	0.06291	0.02737
211	1.34452	0.60952	0.20046	0.06308	0.02761
211.2	1.34661	0.61055	0.20145	0.06397	0.02848
211.4	1.34775	0.61129	0.20194	0.06351	0.0283
211.6	1.34819	0.61164	0.20239	0.06372	0.02823
211.8	1.34914	0.61245	0.20286	0.06389	0.02847
212	1.35005	0.61417	0.20357	0.06431	0.02932
212.2	1.35015	0.61469	0.20355	0.06376	0.02936
212.4	1.35011	0.61502	0.20348	0.06353	0.02945
212.6	1.35078	0.61565	0.2037	0.06379	0.02919
212.8	1.35017	0.61535	0.20312	0.06325	0.02792
213	1.35053	0.6152	0.20258	0.06274	0.02687
213.2	1.35054	0.61534	0.20222	0.06212	0.0257
213.4	1.35113	0.61566	0.20243	0.06209	0.02526
213.6	1.35108	0.61542	0.20262	0.06185	0.02518
213.8	1.3515	0.61533	0.20252	0.06199	0.0247
214	1.35271	0.61642	0.20314	0.06244	0.02508
214.2	1.35342	0.61722	0.20346	0.06246	0.02565
214.4	1.35406	0.61752	0.20394	0.06263	0.02593
214.6	1.35456	0.61744	0.2041	0.06238	0.02572
214.8	1.35569	0.6178	0.20473	0.06297	0.02626
215	1.35748	0.61888	0.20543	0.06339	0.02635
215.2	1.35881	0.6197	0.20602	0.06353	0.02693
215.4	1.35953	0.62051	0.20621	0.06338	0.02703
215.6	1.36115	0.62188	0.20679	0.06434	0.02726
215.8	1.36296	0.62351	0.20734	0.06473	0.02802
216	1.36355	0.62515	0.20763	0.06482	0.02882
216.2	1.36484	0.62599	0.20755	0.06506	0.02894
216.4	1.36566	0.62641	0.20698	0.06521	0.0294
216.6	1.36646	0.62761	0.20712	0.06575	0.02943
216.8	1.36692	0.62837	0.20713	0.06526	0.02896
217	1.36861	0.62967	0.20794	0.06623	0.02892
217.2	1.36905	0.63063	0.20843	0.066	0.02865
217.4	1.36998	0.63087	0.20875	0.06634	0.02871
217.6	1.37055	0.63119	0.20943	0.06667	0.02855
217.8	1.37167	0.63185	0.21016	0.06714	0.02833
218	1.37206	0.63281	0.21008	0.06669	0.02862
218.2	1.37211	0.63317	0.21054	0.06586	0.02863
218.4	1.37239	0.63291	0.21058	0.06507	0.02811
218.6	1.37359	0.63371	0.21082	0.06479	0.02778
218.8	1.37463	0.63387	0.21069	0.06456	0.02805
219	1.37546	0.63453	0.21088	0.06466	0.02823
219.2	1.37669	0.63595	0.2115	0.06535	0.02904
219.4	1.37755	0.63598	0.21127	0.06484	0.02936
219.6	1.37839	0.63638	0.21114	0.06486	0.02912
219.8	1.3788	0.63658	0.21097	0.06471	0.02913
220	1.37878	0.63659	0.21067	0.06445	0.02881
220.2	1.37951	0.63676	0.21008	0.06448	0.02897
220.4	1.3795	0.63711	0.2096	0.06475	0.02896
220.6	1.38005	0.63826	0.21014	0.06475	0.02891
220.8	1.38066	0.6388	0.21069	0.06496	0.0284
221	1.38145	0.63954	0.2113	0.06558	0.02915
221.2	1.38149	0.63977	0.21155	0.06555	0.02901
221.4	1.38213	0.64031	0.21294	0.06636	0.02881
221.6	1.38251	0.64115	0.21348	0.06646	0.02842
221.8	1.38267	0.64146	0.21402	0.06622	0.02853
222	1.38301	0.64213	0.21398	0.0663	0.02831
222.2	1.38417	0.64286	0.2145	0.06639	0.02824
222.4	1.38556	0.64329	0.21492	0.06685	0.02835
222.6	1.38706	0.64441	0.21561	0.06723	0.02881
222.8	1.3874	0.64459	0.21573	0.06715	0.02884
223	1.38926	0.64628	0.21665	0.06792	0.02979
223.2	1.39052	0.64711	0.2169	0.06807	0.03002
223.4	1.39119	0.64706	0.21701	0.0679	0.03053
223.6	1.39155	0.64752	0.21709	0.0679	0.03019
223.8	1.39268	0.64866	0.21742	0.06814	0.03034
224	1.39269	0.6489	0.21721	0.06783	0.03006
224.2	1.39345	0.64929	0.21724	0.06786	0.03008
224.4	1.39386	0.64983	0.2168	0.0676	0.02953
224.6	1.39475	0.65079	0.21685	0.06697	0.0299
224.8	1.39513	0.65191	0.21679	0.06696	0.03052
225	1.39552	0.65236	0.21672	0.06645	0.03087
225.2	1.39562	0.65284	0.21701	0.0663	0.03039
225.4	1.39627	0.65393	0.21755	0.0664	0.02978
225.6	1.39703	0.65422	0.21669	0.06619	0.02988
225.8	1.39776	0.65498	0.21694	0.0669	0.0305
226	1.39868	0.65588	0.21654	0.06736	0.03047
226.2	1.39992	0.65701	0.21702	0.0677	0.03072
226.4	1.40109	0.65761	0.21733	0.06749	0.03108
226.6	1.40212	0.65829	0.21746	0.06734	0.03134
226.8	1.40328	0.65849	0.21799	0.0672	0.03123
227	1.4052	0.65951	0.21893	0.06801	0.03222
227.2	1.40591	0.6603	0.21953	0.06834	0.03273
227.4	1.40668	0.66087	0.22057	0.06887	0.03332
227.6	1.40765	0.6616	0.22131	0.06856	0.0332
227.8	1.40903	0.66254	0.22218	0.06893	0.03292
228	1.40848	0.66174	0.22154	0.06852	0.03191
228.2	1.4093	0.66218	0.22209	0.06854	0.03139
228.4	1.40972	0.66288	0.22216	0.06861	0.03128
228.6	1.41021	0.66363	0.22237	0.06881	0.03118
228.8	1.41068	0.66387	0.22244	0.06886	0.0307
229	1.41119	0.66374	0.22236	0.06909	0.02997
229.2	1.41186	0.66443	0.22229	0.0693	0.02973
229.4	1.41345	0.66572	0.22296	0.07037	0.03067
229.6	1.41356	0.66568	0.22266	0.07072	0.03072
229.8	1.41417	0.66676	0.22255	0.07117	0.03062
230	1.41449	0.66697	0.22245	0.07061	0.03056
230.2	1.41563	0.66782	0.22284	0.07029	0.03122
230.4	1.41643	0.66768	0.22273	0.06963	0.03134
230.6	1.41699	0.66799	0.22313	0.06943	0.03166
230.8	1.41789	0.66937	0.22405	0.06948	0.03173
231	1.41851	0.66999	0.22422	0.06945	0.03194
231.2	1.41941	0.67126	0.22417	0.06968	0.03214
231.4	1.41996	0.67192	0.22458	0.06953	0.0321
231.6	1.42122	0.67321	0.22534	0.06934	0.03233
231.8	1.42161	0.6738	0.22554	0.06883	0.03172
232	1.42134	0.67436	0.2254	0.06844	0.03147
232.2	1.42168	0.67542	0.2262	0.06851	0.03159
232.4	1.42313	0.67616	0.22678	0.06968	0.03179
232.6	1.42377	0.67618	0.22707	0.06923	0.03162
232.8	1.42407	0.67612	0.22707	0.06886	0.03131
233	1.42477	0.67698	0.22712	0.06898	0.03106
233.2	1.42527	0.6775	0.2268	0.0688	0.03074
233.4	1.42578	0.67796	0.22741	0.06934	0.0309
233.6	1.42523	0.6777	0.22683	0.06897	0.02951
233.8	1.42634	0.67853	0.22725	0.06921	0.02982
234	1.4266	0.67944	0.22768	0.06945	0.03073
234.2	1.42761	0.68059	0.22794	0.06998	0.03099
234.4	1.42744	0.68073	0.22785	0.0699	0.03057
234.6	1.42773	0.68155	0.22802	0.07057	0.03051
234.8	1.42909	0.68309	0.22817	0.0715	0.03084
235	1.42959	0.68372	0.22791	0.07195	0.03114
235.2	1.43006	0.68512	0.22834	0.07248	0.03137
235.4	1.43052	0.68613	0.22926	0.07269	0.03195
235.6	1.43179	0.68753	0.23025	0.07293	0.03227
235.8	1.4323	0.68819	0.23039	0.07264	0.03245
236	1.43347	0.68943	0.23069	0.07285	0.0325
236.2	1.4342	0.69002	0.23115	0.07265	0.03269
236.4	1.43582	0.69026	0.23172	0.07285	0.03285
236.6	1.43616	0.69041	0.23166	0.07167	0.03263
236.8	1.43639	0.69056	0.23114	0.07164	0.03198
237	1.43737	0.69123	0.23092	0.07166	0.03172
237.2	1.43828	0.69151	0.23081	0.07193	0.03141
237.4	1.43955	0.69218	0.23174	0.07215	0.03164
237.6	1.44033	0.69263	0.232	0.07195	0.03137
237.8	1.44129	0.6934	0.23228	0.07199	0.03192
238	1.44223	0.6937	0.23223	0.0722	0.03248
238.2	1.44204	0.69329	0.23171	0.07158	0.0318
238.4	1.4425	0.69345	0.23149	0.07203	0.03176
238.6	1.44365	0.69411	0.2317	0.07265	0.03188
238.8	1.44464	0.69518	0.23199	0.07276	0.03237
239	1.44449	0.69557	0.23221	0.0723	0.032
239.2	1.44495	0.69642	0.23276	0.07211	0.03256
239.4	1.44577	0.69691	0.23319	0.07256	0.03295
239.6	1.44663	0.69773	0.23334	0.07208	0.03279
239.8	1.44739	0.69838	0.23325	0.07229	0.03262
240	1.4482	0.69909	0.23376	0.0729	0.03251
240.2	1.44818	0.69992	0.23391	0.07341	0.03282
240.4	1.44868	0.70026	0.23386	0.07346	0.03257
240.6	1.44914	0.701	0.23367	0.0731	0.0324
240.8	1.44954	0.70143	0.23394	0.07358	0.03233
241	1.4507	0.70275	0.23455	0.07433	0.03276
241.2	1.45193	0.70424	0.23549	0.07529	0.03305
241.4	1.45242	0.70494	0.23591	0.07527	0.03297
241.6	1.45257	0.70523	0.23609	0.07534	0.03227
241.8	1.45308	0.70598	0.23638	0.07537	0.0322
242	1.45254	0.70543	0.23595	0.07525	0.03164
242.2	1.45146	0.70579	0.23546	0.07419	0.03061
242.4	1.45269	0.70655	0.23608	0.07461	0.03113
242.6	1.45389	0.70726	0.23713	0.07386	0.03165
242.8	1.45446	0.70779	0.23775	0.07409	0.03197
243	1.45529	0.7089	0.23831	0.07445	0.03274
243.2	1.45626	0.70988	0.23896	0.07514	0.03356
243.4	1.45627	0.70945	0.23888	0.07494	0.03315
243.6	1.45725	0.71024	0.23882	0.07467	0.03317
243.8	1.45788	0.71063	0.23893	0.07521	0.03311
244	1.4579	0.71156	0.23922	0.07515	0.03316
244.2	1.4581	0.71241	0.2391	0.07497	0.03318
244.4	1.45914	0.71282	0.23908	0.0747	0.03286
244.6	1.46003	0.7136	0.23896	0.07477	0.03269
244.8	1.46106	0.71501	0.23961	0.076	0.03302
245	1.46204	0.7165	0.24003	0.07685	0.03352
245.2	1.46249	0.7174	0.24029	0.07716	0.03323
245.4	1.46303	0.71813	0.24105	0.07763	0.03325
245.6	1.46377	0.71919	0.24151	0.07817	0.03265
245.8	1.46425	0.71942	0.24146	0.07785	0.03275
246	1.46395	0.71904	0.24119	0.07776	0.03243
246.2	1.46433	0.71979	0.24144	0.07745	0.03259
246.4	1.46561	0.72053	0.24288	0.07833	0.03404
246.6	1.46644	0.72112	0.24357	0.07839	0.03461
246.8	1.46741	0.72232	0.24429	0.07958	0.03541
247	1.46776	0.72315	0.24442	0.08021	0.03587
247.2	1.46867	0.72367	0.24491	0.08002	0.03638
247.4	1.46853	0.72367	0.2446	0.07906	0.03664
247.6	1.46871	0.72411	0.24424	0.07842	0.03654
247.8	1.46881	0.72446	0.24406	0.07846	0.03632
248	1.46938	0.72538	0.24384	0.07824	0.03629
248.2	1.47007	0.72568	0.2433	0.07753	0.03594
248.4	1.47069	0.72615	0.24294	0.07725	0.03488
248.6	1.47086	0.72712	0.24278	0.07691	0.03454
248.8	1.47144	0.72829	0.24308	0.07654	0.03449
249	1.47199	0.72886	0.24318	0.07645	0.0347
249.2	1.47278	0.72931	0.24403	0.07661	0.03466
249.4	1.47326	0.73013	0.24467	0.07685	0.03481
249.6	1.47412	0.73051	0.24461	0.07709	0.03425
249.8	1.47441	0.73026	0.24445	0.07747	0.03409
250	1.47429	0.73085	0.24517	0.07763	0.03404
250.2	1.47448	0.7312	0.24563	0.07786	0.0343
250.4	1.47563	0.73226	0.24688	0.07864	0.03561
250.6	1.47636	0.73253	0.24726	0.079	0.03566
250.8	1.47715	0.73376	0.24791	0.08023	0.03617
251	1.47752	0.73427	0.24814	0.08097	0.03639
251.2	1.47881	0.73527	0.24907	0.08151	0.03662
251.4	1.47851	0.73453	0.24881	0.08182	0.03648
251.6	1.47907	0.73496	0.24928	0.08219	0.03567
251.8	1.48055	0.73539	0.24939	0.08278	0.03553
252	1.48084	0.73603	0.24921	0.08194	0.03487
252.2	1.48137	0.73617	0.24927	0.08137	0.03466
252.4	1.48124	0.7373	0.24911	0.08109	0.03407
252.6	1.48224	0.73859	0.2496	0.0812	0.03452
252.8	1.48311	0.73981	0.25001	0.08046	0.03455
253	1.48326	0.74072	0.25011	0.08045	0.03477
253.2	1.48353	0.74128	0.25036	0.08	0.03451
253.4	1.48362	0.74215	0.24999	0.07971	0.03465
253.6	1.48423	0.74281	0.25021	0.07996	0.0348
253.8	1.48476	0.74374	0.24996	0.07946	0.03537
254	1.48533	0.74492	0.2505	0.07911	0.03636
254.2	1.48581	0.74564	0.25059	0.07944	0.03686
254.4	1.48627	0.74669	0.25078	0.07928	0.03728
254.6	1.48653	0.7473	0.25081	0.07942	0.03701
254.8	1.48688	0.74777	0.25057	0.07935	0.037
255	1.48744	0.74835	0.25132	0.07935	0.037
255.2	1.48824	0.74829	0.25202	0.07951	0.03629
255.4	1.48863	0.74787	0.25211	0.07969	0.03641
255.6	1.48976	0.74879	0.25265	0.0801	0.0363
255.8	1.49094	0.74931	0.25281	0.08098	0.03692
256	1.49128	0.7501	0.25277	0.08103	0.03658
256.2	1.49207	0.75081	0.2534	0.08141	0.03721
256.4	1.49263	0.75231	0.25402	0.08252	0.03699
256.6	1.49383	0.75283	0.25452	0.08323	0.03734
256.8	1.49427	0.7537	0.25504	0.08348	0.03752
257	1.49471	0.75415	0.25536	0.08366	0.03751
257.2	1.49545	0.75462	0.25589	0.08421	0.03757
257.4	1.49609	0.75501	0.25568	0.08427	0.03715
257.6	1.49719	0.75571	0.25643	0.08472	0.03745
257.8	1.4978	0.75625	0.25618	0.08397	0.03741
258	1.49802	0.75648	0.2563	0.08384	0.03718
258.2	1.49828	0.75664	0.2563	0.08353	0.03667
258.4	1.49882	0.7567	0.25579	0.0829	0.03612
258.6	1.49926	0.75697	0.2561	0.08278	0.03576
258.8	1.49936	0.75682	0.25593	0.08196	0.03552
259	1.49912	0.75724	0.25611	0.08181	0.0349
259.2	1.49876	0.75693	0.25561	0.08097	0.03419
259.4	1.49857	0.75742	0.25571	0.08117	0.0339
259.6	1.49851	0.75816	0.25605	0.08074	0.03402
259.8	1.49945	0.75972	0.25689	0.08101	0.03439
260	1.49947	0.76053	0.2572	0.08034	0.034
260.2	1.49945	0.76108	0.25763	0.08021	0.03438
260.4	1.49958	0.76191	0.25809	0.0809	0.0344
260.6	1.4998	0.76247	0.25792	0.08015	0.03452
260.8	1.50024	0.76327	0.25873	0.08039	0.03512
261	1.50058	0.76421	0.25952	0.08048	0.03549
261.2	1.50041	0.76425	0.25907	0.08022	0.03514
261.4	1.50095	0.76462	0.2586	0.08023	0.03474
261.6	1.50148	0.76549	0.25906	0.08028	0.03522
261.8	1.50185	0.76574	0.25852	0.0799	0.03506
262	1.50268	0.76595	0.25827	0.07985	0.03483
262.2	1.50392	0.76694	0.25833	0.08022	0.03461
262.4	1.5047	0.76761	0.25821	0.08035	0.03419
262.6	1.50501	0.76788	0.25865	0.08055	0.03453
262.8	1.50546	0.76839	0.25818	0.08044	0.03501
263	1.50577	0.76913	0.25873	0.08047	0.03482
263.2	1.50687	0.77036	0.25984	0.08046	0.03546
263.4	1.50815	0.77166	0.26107	0.0813	0.03607
263.6	1.5096	0.77298	0.26201	0.08137	0.0366
263.8	1.51057	0.77435	0.26281	0.08187	0.03682
264	1.51124	0.77515	0.26353	0.08222	0.03634
264.2	1.51162	0.77602	0.2638	0.08252	0.03651
264.4	1.51218	0.77687	0.26411	0.0826	0.03676
264.6	1.51316	0.77802	0.26451	0.08254	0.03724
264.8	1.51335	0.77851	0.26482	0.08311	0.03725
265	1.51356	0.77959	0.26535	0.08346	0.03758
265.2	1.51353	0.7797	0.26479	0.08332	0.03697
265.4	1.51396	0.78019	0.2646	0.08371	0.03676
265.6	1.5142	0.78013	0.26436	0.08314	0.03604
265.8	1.51476	0.78003	0.26391	0.08308	0.03575
266	1.51467	0.77999	0.2638	0.08246	0.03506
266.2	1.51461	0.78043	0.26383	0.08227	0.03424
266.4	1.51453	0.78049	0.26399	0.08206	0.03462
266.6	1.51497	0.7808	0.2638	0.08265	0.03512
266.8	1.51572	0.78191	0.26394	0.08339	0.03541
267	1.51628	0.78288	0.26488	0.08381	0.03567
267.2	1.51751	0.78441	0.26524	0.0844	0.03639
267.4	1.51732	0.78485	0.265	0.08457	0.03616
267.6	1.51814	0.78622	0.26552	0.08535	0.03667
267.8	1.51823	0.78739	0.26557	0.08526	0.03715
268	1.5196	0.78872	0.26629	0.08616	0.03794
268.2	1.52033	0.79014	0.26676	0.08664	0.03918
268.4	1.52132	0.79065	0.26698	0.08684	0.03974
268.6	1.52138	0.79159	0.26758	0.08687	0.03968
268.8	1.52174	0.79215	0.26769	0.08693	0.03971
269	1.52264	0.79335	0.26887	0.08732	0.04084
269.2	1.52306	0.79345	0.26908	0.08717	0.04068
269.4	1.52371	0.79335	0.26906	0.08674	0.04057
269.6	1.52416	0.79317	0.26968	0.08605	0.04056
269.8	1.52409	0.79284	0.26996	0.08568	0.04036
270	1.52429	0.79273	0.27059	0.08562	0.03978
270.2	1.52452	0.79351	0.27133	0.08645	0.03968
270.4	1.52532	0.79428	0.27231	0.08728	0.0402
270.6	1.52596	0.79503	0.27204	0.0874	0.03938
270.8	1.5264	0.79584	0.27215	0.08718	0.03914
271	1.52675	0.79651	0.27227	0.08665	0.03877
271.2	1.52698	0.79723	0.27177	0.08615	0.03798
271.4	1.52637	0.79784	0.27154	0.0854	0.03729
271.6	1.52666	0.79843	0.27128	0.08521	0.03709
271.8	1.52648	0.79928	0.27093	0.08438	0.03722
272	1.52675	0.80004	0.271	0.08507	0.03722
272.2	1.52689	0.80097	0.27092	0.08529	0.03728
272.4	1.52692	0.80094	0.27086	0.08498	0.03719
272.6	1.52735	0.80172	0.27103	0.08523	0.0367
272.8	1.52807	0.8026	0.27092	0.08506	0.03648
273	1.52897	0.80346	0.27192	0.0857	0.03698
273.2	1.5298	0.80436	0.27213	0.08645	0.03702
273.4	1.53098	0.80476	0.27271	0.08711	0.03738
273.6	1.53149	0.80516	0.27343	0.08758	0.03835
273.8	1.53192	0.80551	0.27398	0.08849	0.03856
274	1.53245	0.80625	0.27454	0.0896	0.03896
274.2	1.53231	0.80721	0.27508	0.09019	0.03941
274.4	1.53309	0.80751	0.27605	0.09052	0.03994
274.6	1.53315	0.80787	0.27547	0.08992	0.03952
274.8	1.53338	0.80833	0.27564	0.09017	0.03967
275	1.53288	0.80798	0.27571	0.0892	0.03925
275.2	1.53297	0.80866	0.27644	0.0892	0.03961
275.4	1.5332	0.80924	0.27716	0.08888	0.04005
275.6	1.53329	0.80949	0.277	0.08863	0.04013
275.8	1.53296	0.8105	0.27731	0.08829	0.04095
276	1.5331	0.81062	0.27712	0.0884	0.04076
276.2	1.53337	0.81152	0.27751	0.08833	0.04083
276.4	1.53412	0.8123	0.27765	0.08847	0.0411
276.6	1.53532	0.81326	0.27789	0.0887	0.04075
276.8	1.53566	0.8142	0.2774	0.08797	0.04072
277	1.53682	0.81499	0.27789	0.08808	0.04107
277.2	1.53738	0.81602	0.27758	0.08809	0.04032
277.4	1.53821	0.81676	0.27767	0.0879	0.04068
277.6	1.53824	0.81779	0.27727	0.08815	0.04065
277.8	1.53868	0.81844	0.27747	0.08839	0.04007
278	1.53893	0.81868	0.27708	0.08829	0.03961
278.2	1.53936	0.81958	0.27753	0.08852	0.03932
278.4	1.53992	0.81989	0.27818	0.08846	0.03911
278.6	1.54014	0.82032	0.27808	0.08839	0.03883
278.8	1.54062	0.82112	0.27895	0.08881	0.03937
279	1.54109	0.82137	0.2795	0.08897	0.03973
279.2	1.54212	0.8227	0.28097	0.09006	0.0401
279.4	1.54259	0.82347	0.28158	0.0902	0.04035
279.6	1.54246	0.82424	0.28174	0.09016	0.04056
279.8	1.5428	0.82503	0.28268	0.09052	0.04122
280	1.54302	0.82539	0.28316	0.09044	0.04142
280.2	1.5435	0.82634	0.28387	0.09092	0.04198
280.4	1.54432	0.82667	0.28416	0.09117	0.04285
280.6	1.54438	0.82659	0.28417	0.09024	0.04233
280.8	1.54464	0.82704	0.28387	0.09015	0.04212
281	1.54529	0.8278	0.28436	0.08981	0.04191
281.2	1.54557	0.82888	0.28418	0.09052	0.04196
281.4	1.54555	0.83	0.28396	0.09081	0.0419
281.6	1.54592	0.83066	0.28412	0.0909	0.04125
281.8	1.54643	0.83134	0.28415	0.09067	0.04093
282	1.54659	0.83178	0.28398	0.09068	0.04058
282.2	1.54653	0.83192	0.28411	0.09084	0.04012
282.4	1.54704	0.83213	0.28435	0.09095	0.03967
282.6	1.54739	0.83232	0.28434	0.09091	0.03969
282.8	1.54767	0.83257	0.28428	0.09096	0.03918
283	1.54813	0.83245	0.28411	0.09127	0.03873
283.2	1.54884	0.83314	0.28491	0.09163	0.03876
283.4	1.54977	0.83397	0.28557	0.09224	0.03952
283.6	1.55005	0.83439	0.28562	0.09211	0.03969
283.8	1.55089	0.83452	0.2861	0.09219	0.04014
284	1.55075	0.83456	0.28647	0.09214	0.04014
284.2	1.55163	0.83544	0.28693	0.093	0.04069
284.4	1.55177	0.83578	0.28735	0.09303	0.04084
284.6	1.55151	0.8361	0.28691	0.09219	0.04067
284.8	1.55248	0.83755	0.2873	0.09277	0.04119
285	1.55287	0.83879	0.28763	0.09299	0.04149
285.2	1.55327	0.83957	0.28788	0.09355	0.04191
285.4	1.55375	0.84044	0.28876	0.09303	0.04164
285.6	1.55421	0.8415	0.2889	0.09317	0.04185
285.8	1.5542	0.8425	0.28887	0.0929	0.04177
286	1.55427	0.84273	0.28896	0.09263	0.04149
286.2	1.55435	0.84264	0.28859	0.09216	0.04066
286.4	1.55491	0.8433	0.28896	0.09228	0.0405
286.6	1.55497	0.84356	0.28897	0.09155	0.04035
286.8	1.55549	0.84397	0.28935	0.09177	0.04028
287	1.55665	0.84478	0.28957	0.09192	0.041
287.2	1.55751	0.8454	0.28968	0.09211	0.04147
287.4	1.55832	0.84621	0.28982	0.09218	0.04157
287.6	1.55799	0.84622	0.28978	0.09178	0.04128
287.8	1.55822	0.84691	0.29017	0.09182	0.04142
288	1.55771	0.84727	0.29002	0.09177	0.04099
288.2	1.5575	0.84779	0.28978	0.09189	0.04115
288.4	1.55735	0.84804	0.28972	0.09177	0.04089
288.6	1.55707	0.8484	0.28952	0.0918	0.04065
288.8	1.55725	0.84892	0.28986	0.092	0.04045
289	1.55724	0.8495	0.29014	0.09299	0.04067
289.2	1.55778	0.85013	0.29021	0.09272	0.04098
289.4	1.55804	0.85101	0.29074	0.09317	0.04057
289.6	1.55814	0.85236	0.29044	0.09407	0.04078
289.8	1.55852	0.85316	0.29133	0.09409	0.04042
290	1.55912	0.85349	0.29133	0.09405	0.04
290.2	1.55992	0.85424	0.29171	0.09487	0.03994
290.4	1.56079	0.85528	0.29309	0.09587	0.04066
290.6	1.56167	0.85574	0.29378	0.09608	0.04093
290.8	1.5621	0.85634	0.29399	0.09598	0.04119
291	1.56295	0.85767	0.29422	0.09603	0.04194
291.2	1.56281	0.85786	0.2942	0.09542	0.0415
291.4	1.56319	0.85843	0.29461	0.09547	0.04157
291.6	1.56301	0.8589	0.29545	0.09491	0.04194
291.8	1.56321	0.85928	0.29544	0.09451	0.0422
292	1.56302	0.85962	0.29542	0.09421	0.04193
292.2	1.56311	0.86035	0.29561	0.09413	0.04222
292.4	1.56339	0.86108	0.29604	0.09443	0.04167
292.6	1.56318	0.86132	0.29647	0.09433	0.04131
292.8	1.56358	0.86182	0.29658	0.09375	0.04116
293	1.56478	0.86277	0.29628	0.09431	0.04133
293.2	1.5654	0.86335	0.29612	0.09396	0.04121
293.4	1.56584	0.86479	0.29675	0.09514	0.0413
293.6	1.56677	0.86547	0.29707	0.09536	0.04128
293.8	1.56712	0.86565	0.29737	0.09498	0.04037
294	1.56791	0.86576	0.29732	0.09462	0.04027
294.2	1.56824	0.86614	0.2977	0.09547	0.04031
294.4	1.56898	0.86629	0.29795	0.0952	0.04052
294.6	1.56896	0.86652	0.29821	0.0949	0.0407
294.8	1.56827	0.86711	0.29781	0.09441	0.04058
295	1.5684	0.86808	0.29848	0.09467	0.04106
295.2	1.56829	0.86866	0.2985	0.09389	0.04101
295.4	1.56867	0.86959	0.29853	0.09433	0.0418
295.6	1.56888	0.87003	0.29874	0.09421	0.04218
295.8	1.56868	0.87062	0.29858	0.09461	0.0425
296	1.56823	0.87164	0.29859	0.09415	0.04243
296.2	1.56804	0.8722	0.29906	0.09442	0.04232
296.4	1.56754	0.87218	0.2988	0.09419	0.04155
296.6	1.56761	0.87278	0.29875	0.09431	0.04142
296.8	1.56846	0.87387	0.2988	0.09436	0.04196
297	1.56931	0.87476	0.29831	0.09481	0.04235
297.2	1.56983	0.87609	0.29906	0.0954	0.04267
297.4	1.56987	0.87702	0.29932	0.09567	0.04245
297.6	1.57045	0.87771	0.30003	0.09574	0.04219
297.8	1.57089	0.87863	0.30064	0.09642	0.042
298	1.57112	0.87905	0.30102	0.09678	0.04158
298.2	1.57179	0.88011	0.30212	0.09787	0.04212
298.4	1.5729	0.88062	0.30278	0.09783	0.0422
298.6	1.57308	0.88174	0.3043	0.09886	0.04248
298.8	1.57339	0.88225	0.30406	0.0992	0.04198
299	1.57337	0.88254	0.30444	0.09896	0.04209
299.2	1.57332	0.88253	0.30415	0.09816	0.04155
299.4	1.57329	0.88234	0.30399	0.09819	0.04099
299.6	1.57357	0.88234	0.30417	0.09824	0.04061
299.8	1.57334	0.88275	0.30483	0.0983	0.04071
300	1.57357	0.88319	0.30495	0.09779	0.04035
300.2	1.5735	0.88324	0.30496	0.09781	0.03993
300.4	1.57376	0.88356	0.30431	0.09708	0.03993
300.6	1.57536	0.88515	0.3054	0.09812	0.04116
300.8	1.57667	0.88618	0.30595	0.09805	0.04212
301	1.57768	0.88695	0.3061	0.09801	0.04236
301.2	1.57842	0.8883	0.30716	0.09838	0.04262
301.4	1.57864	0.889	0.30749	0.09886	0.04267
301.6	1.57892	0.88998	0.30848	0.09939	0.04281
301.8	1.57961	0.89046	0.30883	0.09989	0.04288
302	1.57984	0.89099	0.30899	0.09985	0.04276
302.2	1.58069	0.89229	0.31023	0.10082	0.04334
302.4	1.58076	0.89251	0.30976	0.10053	0.04264
302.6	1.58088	0.89354	0.31011	0.10063	0.04235
302.8	1.58029	0.89334	0.30946	0.09987	0.04182
303	1.57887	0.89267	0.30889	0.09921	0.04106
303.2	1.57884	0.893	0.3093	0.09926	0.04069
303.4	1.57858	0.89331	0.30922	0.0998	0.04035
303.6	1.57838	0.89384	0.30939	0.09999	0.04043
303.8	1.57859	0.8942	0.30957	0.10021	0.04061
304	1.57843	0.89514	0.3094	0.09975	0.04072
304.2	1.57777	0.89567	0.30974	0.09955	0.04127
304.4	1.57798	0.89682	0.31008	0.09977	0.04196
304.6	1.57846	0.89863	0.31131	0.10012	0.04291
304.8	1.5784	0.89967	0.31123	0.09957	0.04274
305	1.57896	0.90052	0.31139	0.09924	0.04293
305.2	1.57914	0.90116	0.31173	0.09931	0.04332
305.4	1.57935	0.90154	0.31219	0.09948	0.04362
305.6	1.57951	0.90149	0.31175	0.09871	0.04344
305.8	1.58012	0.90205	0.31174	0.09855	0.04394
306	1.58038	0.9029	0.31191	0.099	0.0441
306.2	1.58098	0.90411	0.31231	0.09973	0.04426
306.4	1.58171	0.90442	0.31203	0.09947	0.04414
306.6	1.58244	0.90515	0.3126	0.09959	0.04428
306.8	1.58226	0.90543	0.31279	0.09938	0.04445
307	1.58229	0.90509	0.3127	0.10016	0.044
307.2	1.58284	0.90559	0.31314	0.10073	0.04429
307.4	1.58311	0.90583	0.31297	0.10135	0.04379
307.6	1.58367	0.90659	0.31334	0.10128	0.04353
307.8	1.58508	0.90755	0.31424	0.10168	0.04424
308	1.58518	0.90881	0.31502	0.10238	0.04458
308.2	1.58484	0.90976	0.3157	0.10309	0.04449
308.4	1.58545	0.9111	0.31618	0.10368	0.04413
308.6	1.58558	0.91246	0.31745	0.10354	0.04409
308.8	1.58579	0.91305	0.31771	0.10378	0.04401
309	1.58671	0.91394	0.3182	0.10416	0.0451
309.2	1.58663	0.91496	0.31815	0.10444	0.04556
309.4	1.58659	0.91523	0.31841	0.10426	0.04579
309.6	1.58717	0.9152	0.31813	0.1041	0.04622
309.8	1.58747	0.91641	0.31893	0.10409	0.04702
310	1.58754	0.91742	0.31925	0.10467	0.04722
310.2	1.58789	0.91824	0.3193	0.10458	0.0468
310.4	1.58808	0.91876	0.31952	0.10416	0.04674
310.6	1.58779	0.91927	0.31948	0.10348	0.0463
310.8	1.58752	0.9199	0.31938	0.10332	0.04614
311	1.58766	0.91959	0.31924	0.1036	0.04557
311.2	1.58785	0.92026	0.31895	0.10271	0.04519
311.4	1.58839	0.92121	0.31927	0.10267	0.04472
311.6	1.5889	0.92172	0.31929	0.10227	0.04469
311.8	1.58926	0.92195	0.31948	0.1023	0.04502
312	1.58899	0.92218	0.31948	0.10251	0.04453
312.2	1.58843	0.92263	0.31945	0.10204	0.04425
312.4	1.58887	0.92326	0.31971	0.1019	0.04457
312.6	1.58837	0.92326	0.32005	0.10147	0.04503
312.8	1.58856	0.92365	0.31977	0.10209	0.04544
313	1.58906	0.9245	0.32004	0.10259	0.04628
313.2	1.58873	0.92424	0.31937	0.10237	0.04622
313.4	1.58892	0.92404	0.31943	0.10195	0.04649
313.6	1.5896	0.92475	0.31985	0.10231	0.04671
313.8	1.58924	0.92543	0.32003	0.10216	0.04653
314	1.58958	0.92614	0.32038	0.10304	0.04666
314.2	1.5895	0.92673	0.32063	0.10311	0.04642
314.4	1.58935	0.92733	0.32117	0.10334	0.04661
314.6	1.59021	0.92847	0.32187	0.10413	0.04708
314.8	1.59105	0.92996	0.32276	0.10507	0.04758
315	1.59179	0.93004	0.3233	0.10491	0.0471
315.2	1.59224	0.9311	0.32327	0.10433	0.04649
315.4	1.59257	0.93227	0.32397	0.1047	0.04609
315.6	1.59261	0.93253	0.32394	0.10431	0.04572
315.8	1.59277	0.93319	0.32421	0.10444	0.04537
316	1.59313	0.9339	0.32443	0.10447	0.04505
316.2	1.59304	0.93463	0.32454	0.1039	0.0449
316.4	1.59328	0.93525	0.32461	0.10434	0.0451
316.6	1.59321	0.93579	0.32482	0.10468	0.04495
316.8	1.59316	0.93645	0.3249	0.10516	0.04463
317	1.59373	0.93739	0.32501	0.10543	0.04505
317.2	1.59338	0.93757	0.32396	0.10508	0.04509
317.4	1.59296	0.93827	0.32433	0.10464	0.04493
317.6	1.59233	0.93842	0.32405	0.10426	0.04475
317.8	1.59166	0.93834	0.3241	0.10455	0.04477
318	1.59235	0.93943	0.32455	0.10509	0.04498
318.2	1.59214	0.93943	0.32484	0.10484	0.04512
318.4	1.5925	0.93963	0.32535	0.10488	0.04521
318.6	1.59398	0.94102	0.32649	0.106	0.04642
318.8	1.5947	0.94155	0.32724	0.10615	0.04595
319	1.59521	0.94105	0.32701	0.10591	0.04539
319.2	1.59515	0.94191	0.32758	0.10565	0.04521
319.4	1.59574	0.94239	0.32903	0.10612	0.04573
319.6	1.59597	0.94194	0.32928	0.1058	0.04585
319.8	1.59632	0.94256	0.32987	0.10602	0.04578
320	1.59626	0.94263	0.33024	0.10617	0.04577
320.2	1.5965	0.94315	0.3308	0.10626	0.04575
320.4	1.59754	0.94469	0.33147	0.10722	0.04705
320.6	1.59757	0.94525	0.33142	0.10661	0.04704
320.8	1.5973	0.94641	0.33141	0.1066	0.04736
321	1.59691	0.947	0.33073	0.10574	0.04763
321.2	1.59594	0.94772	0.33011	0.10529	0.04771
321.4	1.59589	0.94865	0.33045	0.10538	0.04765
321.6	1.59574	0.94923	0.32995	0.10521	0.04747
321.8	1.59638	0.94983	0.33059	0.10602	0.04772
322	1.59722	0.95024	0.33059	0.1057	0.04766
322.2	1.59797	0.95038	0.33108	0.10583	0.04804
322.4	1.59772	0.95033	0.33117	0.10616	0.0475
322.6	1.59885	0.95164	0.33204	0.10736	0.04832
322.8	1.59867	0.95179	0.33225	0.10731	0.04804
323	1.59903	0.95238	0.33242	0.10744	0.04878
323.2	1.59909	0.95308	0.33342	0.10787	0.0494
323.4	1.59954	0.95314	0.33385	0.10804	0.04946
323.6	1.59931	0.95324	0.33361	0.10823	0.04938
323.8	1.59943	0.95386	0.33399	0.10879	0.04915
324	1.59908	0.95361	0.33408	0.10911	0.04864
324.2	1.60022	0.95459	0.33416	0.10939	0.04825
324.4	1.60091	0.95601	0.33491	0.10939	0.04885
324.6	1.60033	0.95583	0.33457	0.10868	0.0477
324.8	1.60085	0.95732	0.33536	0.10919	0.04808
325	1.60092	0.95807	0.33565	0.10881	0.04827
325.2	1.60153	0.95908	0.33627	0.10959	0.0481
325.4	1.60249	0.96056	0.33734	0.11046	0.04829
325.6	1.60255	0.96069	0.3371	0.10968	0.04801
325.8	1.60327	0.96095	0.33733	0.10987	0.04859
326	1.60397	0.96107	0.3372	0.10971	0.04849
326.2	1.6043	0.96163	0.33748	0.11003	0.04853
326.4	1.60412	0.96221	0.33778	0.11048	0.04843
326.6	1.60486	0.96348	0.33815	0.11049	0.04886
326.8	1.60451	0.96422	0.33831	0.11012	0.0488
327	1.60532	0.96545	0.33878	0.11071	0.04936
327.2	1.60562	0.96565	0.33908	0.11151	0.04954
327.4	1.60519	0.96576	0.33901	0.11124	0.04847
327.6	1.60479	0.96605	0.33871	0.1113	0.04853
327.8	1.60476	0.96628	0.33821	0.11118	0.04795
328	1.60451	0.96604	0.33822	0.11139	0.04723
328.2	1.6054	0.96691	0.33837	0.11169	0.04683
328.4	1.60525	0.96792	0.339	0.11168	0.04735
328.6	1.60527	0.96833	0.33885	0.11125	0.04728
328.8	1.60565	0.97007	0.33967	0.11136	0.04789
329	1.60519	0.97045	0.33968	0.11115	0.04773
329.2	1.60466	0.97073	0.33975	0.11097	0.04739
329.4	1.60457	0.97201	0.33992	0.11065	0.04806
329.6	1.60419	0.97197	0.33938	0.10996	0.04801
329.8	1.60372	0.97253	0.33944	0.11063	0.04865
330	1.60317	0.97231	0.33925	0.11047	0.04838
330.2	1.603	0.97339	0.34017	0.11087	0.04845
330.4	1.60253	0.97447	0.34057	0.11052	0.04873
330.6	1.60267	0.97529	0.34086	0.11038	0.04856
330.8	1.60315	0.97597	0.34196	0.11038	0.04915
331	1.60378	0.97657	0.34297	0.11078	0.04939
331.2	1.60354	0.97684	0.34314	0.11059	0.04911
331.4	1.60337	0.97705	0.34293	0.11012	0.04811
331.6	1.60365	0.97688	0.34249	0.11009	0.04879
331.8	1.60453	0.97708	0.34276	0.11009	0.04875
332	1.60467	0.97642	0.343	0.10991	0.04869
332.2	1.60498	0.97689	0.34283	0.10947	0.04876
332.4	1.60504	0.97771	0.343	0.10928	0.04907
332.6	1.60526	0.97781	0.34308	0.10893	0.04879
332.8	1.60546	0.97789	0.34346	0.10882	0.0482
333	1.60573	0.97778	0.34358	0.10928	0.04812
333.2	1.60675	0.97896	0.34436	0.10973	0.04874
333.4	1.6073	0.9803	0.34502	0.11022	0.04893
333.6	1.60771	0.98132	0.34503	0.11127	0.04906
333.8	1.60762	0.98211	0.34532	0.11226	0.04988
334	1.60782	0.983	0.34599	0.11232	0.05015
334.2	1.60851	0.98485	0.34699	0.11325	0.05079
334.4	1.60859	0.98633	0.34765	0.11366	0.05147
334.6	1.60958	0.98771	0.34888	0.11436	0.05126
334.8	1.61014	0.98892	0.34962	0.11418	0.05122
335	1.61026	0.98986	0.35003	0.11432	0.05123
335.2	1.61046	0.99118	0.35	0.11472	0.05111
335.4	1.61097	0.99192	0.34962	0.11487	0.05141
335.6	1.61097	0.99208	0.3491	0.11464	0.05155
335.8	1.611	0.99258	0.34935	0.11414	0.05138
336	1.61004	0.99252	0.34867	0.11316	0.05083
336.2	1.60986	0.9925	0.34846	0.11313	0.05079
336.4	1.6096	0.99282	0.34882	0.11355	0.05091
336.6	1.60926	0.99294	0.3487	0.11326	0.05087
336.8	1.60893	0.99247	0.34827	0.11295	0.0505
337	1.6091	0.9927	0.34817	0.11302	0.05066
337.2	1.60963	0.99348	0.34841	0.113	0.05109
337.4	1.609	0.99385	0.34842	0.11278	0.05115
337.6	1.60942	0.99424	0.34853	0.11342	0.05184
337.8	1.60938	0.99419	0.34944	0.11376	0.05265
338	1.60941	0.99454	0.35032	0.11371	0.05266
338.2	1.60969	0.99501	0.35096	0.1139	0.05274
338.4	1.60985	0.99581	0.35215	0.1139	0.0528
338.6	1.61083	0.99663	0.35279	0.11381	0.0525
338.8	1.61168	0.99787	0.35305	0.11412	0.05245
339	1.61263	0.99903	0.354	0.11526	0.05321
339.2	1.61294	0.99976	0.35372	0.11577	0.05252
339.4	1.61331	1.00037	0.35345	0.11583	0.05264
339.6	1.61397	1.00112	0.3538	0.1163	0.05233
339.8	1.61432	1.00193	0.35436	0.11659	0.05259
340	1.61435	1.00237	0.35468	0.11655	0.05204
340.2	1.61519	1.00297	0.35549	0.11698	0.05211
340.4	1.61475	1.00414	0.35551	0.11734	0.0522
340.6	1.61376	1.00397	0.35495	0.11596	0.05113
340.8	1.61284	1.00382	0.35455	0.11534	0.0504
341	1.61252	1.00449	0.35477	0.11486	0.05024
341.2	1.61253	1.00543	0.35522	0.11498	0.05064
341.4	1.61251	1.00618	0.35573	0.1149	0.05084
341.6	1.61312	1.00682	0.35629	0.11549	0.05135
341.8	1.61248	1.00652	0.35644	0.11488	0.05132
342	1.61236	1.00706	0.35678	0.11498	0.05174
342.2	1.61232	1.00728	0.35685	0.11476	0.05244
342.4	1.61244	1.00756	0.35759	0.11481	0.05242
342.6	1.61335	1.00847	0.35799	0.11527	0.05292
342.8	1.61309	1.00891	0.35801	0.11567	0.05269
343	1.61253	1.009	0.35798	0.11601	0.0526
343.2	1.61228	1.0086	0.35709	0.11535	0.0521
343.4	1.61223	1.00934	0.35731	0.11572	0.05229
343.6	1.61298	1.0097	0.35766	0.11613	0.05217
343.8	1.61304	1.01008	0.35821	0.1167	0.05246
344	1.61303	1.01035	0.3585	0.11671	0.05205
344.2	1.61367	1.01098	0.35886	0.11647	0.05155
344.4	1.61295	1.01112	0.35839	0.11634	0.05146
344.6	1.61256	1.01125	0.35835	0.11585	0.0506
344.8	1.61357	1.01268	0.35906	0.11727	0.05116
345	1.61449	1.0139	0.36012	0.11801	0.05195
345.2	1.61503	1.0147	0.36005	0.11877	0.05228
345.4	1.61527	1.01516	0.36008	0.11911	0.0525
345.6	1.61564	1.0154	0.35984	0.11948	0.05249
345.8	1.61573	1.01606	0.35978	0.1196	0.053
346	1.61587	1.01749	0.35988	0.11987	0.05377
346.2	1.61631	1.01803	0.36013	0.11977	0.05405
346.4	1.61643	1.01857	0.36011	0.11923	0.05398
346.6	1.61704	1.01958	0.36024	0.11924	0.05443
346.8	1.61656	1.01943	0.36013	0.11883	0.05414
347	1.61598	1.01978	0.3596	0.11808	0.05423
347.2	1.61652	1.0198	0.35972	0.11746	0.05433
347.4	1.61642	1.02043	0.36032	0.1173	0.0544
347.6	1.61684	1.02127	0.36066	0.11729	0.05476
347.8	1.61657	1.02207	0.36145	0.11744	0.05532
348	1.61642	1.02198	0.36176	0.11656	0.05511
348.2	1.61726	1.02282	0.36269	0.11712	0.05534
348.4	1.6177	1.02316	0.36299	0.11777	0.05576
348.6	1.61811	1.02354	0.36343	0.11883	0.05514
348.8	1.61876	1.02426	0.36462	0.11976	0.05519
349	1.61837	1.02452	0.36527	0.11991	0.05534
349.2	1.61808	1.02478	0.36506	0.12013	0.05442
349.4	1.6182	1.02511	0.36529	0.11991	0.05362
349.6	1.61875	1.02658	0.36589	0.12033	0.0535
349.8	1.61924	1.02789	0.3664	0.1203	0.05407
350	1.61901	1.02828	0.36663	0.11991	0.05389
350.2	1.61987	1.02882	0.36691	0.12033	0.05392
350.4	1.62013	1.0294	0.3672	0.12055	0.05416
350.6	1.62104	1.02973	0.36765	0.12086	0.05433
350.8	1.621	1.02981	0.3677	0.12053	0.05409
351	1.62092	1.03035	0.36741	0.1204	0.0543
351.2	1.62142	1.03076	0.36808	0.12048	0.05433
351.4	1.62188	1.0322	0.36898	0.12113	0.05509
351.6	1.62164	1.03349	0.36897	0.12166	0.05557
351.8	1.6219	1.03445	0.36988	0.12199	0.05642
352	1.62189	1.03448	0.36975	0.12188	0.05648
352.2	1.62275	1.03564	0.37036	0.12283	0.05703
352.4	1.62211	1.03544	0.37029	0.1226	0.05641
352.6	1.62133	1.03526	0.37012	0.12161	0.05579
352.8	1.62115	1.03608	0.37048	0.12165	0.0562
353	1.6208	1.03688	0.37041	0.12162	0.05619
353.2	1.62114	1.03784	0.3703	0.12185	0.05617
353.4	1.62084	1.0381	0.36983	0.12103	0.05526
353.6	1.62071	1.03882	0.36973	0.12101	0.05512
353.8	1.62091	1.03856	0.36942	0.12082	0.05471
354	1.62044	1.03872	0.36931	0.12094	0.05458
354.2	1.62078	1.03944	0.36916	0.1212	0.05479
354.4	1.62061	1.04007	0.36948	0.12135	0.05505
354.6	1.62083	1.04017	0.36941	0.1209	0.055
354.8	1.62093	1.04101	0.37042	0.12137	0.05511
355	1.62143	1.04174	0.37126	0.12196	0.05527
355.2	1.6219	1.04286	0.37193	0.12207	0.05547
355.4	1.62268	1.04424	0.37339	0.12277	0.05572
355.6	1.62254	1.04516	0.37333	0.12266	0.05578
355.8	1.62261	1.04555	0.37373	0.12198	0.05569
356	1.6224	1.04549	0.37387	0.12157	0.05526
356.2	1.62242	1.04648	0.37428	0.12162	0.05517
356.4	1.62245	1.04694	0.37481	0.12181	0.05492
356.6	1.623	1.04733	0.37464	0.12182	0.05558
356.8	1.6229	1.04788	0.3748	0.1225	0.05549
357	1.62318	1.0485	0.37527	0.12279	0.0554
357.2	1.62343	1.04878	0.37521	0.12319	0.05528
357.4	1.62263	1.04849	0.37445	0.12284	0.05444
357.6	1.62272	1.04887	0.37426	0.12354	0.05485
357.8	1.62274	1.04876	0.37399	0.12391	0.05484
358	1.62212	1.04899	0.37389	0.12392	0.05493
358.2	1.62228	1.04962	0.37422	0.12429	0.05536
358.4	1.62207	1.051	0.37461	0.1244	0.05546
358.6	1.62247	1.05108	0.37477	0.12396	0.05518
358.8	1.62292	1.05201	0.37534	0.12425	0.05554
359	1.62333	1.05287	0.37568	0.12417	0.0553
359.2	1.62337	1.05351	0.37616	0.12414	0.0556
359.4	1.62322	1.05431	0.37705	0.12467	0.0562
359.6	1.62363	1.05479	0.3773	0.12469	0.05669
359.8	1.62328	1.05497	0.37703	0.12398	0.05673
360	1.62362	1.05588	0.37738	0.12456	0.0569
360.2	1.62439	1.05707	0.37766	0.12509	0.05735
360.4	1.62518	1.05785	0.37861	0.12549	0.05861
360.6	1.62487	1.05748	0.37821	0.12489	0.05827
360.8	1.62493	1.0581	0.37881	0.12476	0.05779
361	1.62524	1.05875	0.37916	0.12497	0.05805
361.2	1.62418	1.05844	0.37803	0.12449	0.05689
361.4	1.62414	1.05872	0.37776	0.12441	0.05669
361.6	1.62448	1.05907	0.37769	0.12421	0.05621
361.8	1.62412	1.05895	0.37722	0.12392	0.05538
362	1.62383	1.05922	0.37759	0.12385	0.0549
362.2	1.62434	1.06029	0.37823	0.12417	0.05511
362.4	1.62451	1.06075	0.3782	0.12373	0.05452
362.6	1.62494	1.06067	0.37843	0.12336	0.05448
362.8	1.6249	1.06152	0.37895	0.12345	0.05489
363	1.62517	1.06217	0.37963	0.12331	0.05549
363.2	1.62467	1.06252	0.38014	0.1232	0.05608
363.4	1.62469	1.06264	0.38038	0.12317	0.05654
363.6	1.62494	1.06241	0.38048	0.12303	0.05685
363.8	1.6245	1.06291	0.38024	0.12356	0.05728
364	1.62515	1.06364	0.38046	0.12446	0.05727
364.2	1.62564	1.06426	0.38115	0.12489	0.05791
364.4	1.62545	1.06483	0.38148	0.12515	0.05799
364.6	1.62572	1.06531	0.38122	0.12546	0.05705
364.8	1.62551	1.06622	0.38133	0.1258	0.05693
365	1.62538	1.06661	0.38139	0.12595	0.05679
365.2	1.62528	1.06662	0.38096	0.12642	0.05608
365.4	1.62578	1.06809	0.38149	0.1271	0.05657
365.6	1.62578	1.06871	0.38149	0.12702	0.05635
365.8	1.62599	1.06917	0.38182	0.1274	0.05638
366	1.62607	1.07026	0.38244	0.12786	0.05624
366.2	1.62627	1.07122	0.38294	0.12827	0.05679
366.4	1.62649	1.07228	0.38366	0.12875	0.05722
366.6	1.62691	1.07324	0.38469	0.12892	0.05815
366.8	1.62734	1.07438	0.38596	0.1291	0.0586
367	1.62742	1.07531	0.38648	0.12895	0.05907
367.2	1.62694	1.07525	0.38661	0.12916	0.05866
367.4	1.62736	1.07533	0.38683	0.12956	0.05889
367.6	1.62716	1.07553	0.38757	0.13027	0.05876
367.8	1.62759	1.07652	0.38795	0.13088	0.059
368	1.62755	1.07669	0.3879	0.1302	0.05828
368.2	1.62769	1.07736	0.3885	0.13024	0.05848
368.4	1.62752	1.07815	0.38835	0.12971	0.05818
368.6	1.62817	1.07887	0.38854	0.12961	0.05828
368.8	1.62819	1.07898	0.38924	0.12949	0.05831
369	1.62898	1.07948	0.38958	0.12955	0.05884
369.2	1.62893	1.07966	0.38909	0.1291	0.05802
369.4	1.62888	1.08039	0.38924	0.12892	0.05807
369.6	1.62887	1.08036	0.389	0.12797	0.05765
369.8	1.62904	1.08102	0.38917	0.12824	0.05785
370	1.62854	1.08196	0.38916	0.12807	0.05765
370.2	1.62822	1.08223	0.38919	0.12787	0.05783
370.4	1.62832	1.08239	0.38937	0.12792	0.05753
370.6	1.62851	1.08261	0.38943	0.1279	0.05742
370.8	1.6289	1.08385	0.39004	0.12822	0.05729
371	1.62809	1.08459	0.39013	0.12828	0.05755
371.2	1.62804	1.0843	0.39024	0.12854	0.05737
371.4	1.62852	1.08469	0.39073	0.12892	0.05772
371.6	1.62869	1.08486	0.39155	0.12923	0.05771
371.8	1.62886	1.08589	0.39161	0.12938	0.0582
372	1.6293	1.0866	0.39192	0.12965	0.05781
372.2	1.63015	1.08775	0.39269	0.13061	0.0585
372.4	1.63061	1.08869	0.3932	0.13085	0.05881
372.6	1.63157	1.0892	0.39397	0.13174	0.05938
372.8	1.63167	1.08937	0.3945	0.13247	0.05965
373	1.63255	1.08986	0.39496	0.1325	0.05938
373.2	1.63289	1.09005	0.3955	0.13289	0.05893
373.4	1.6332	1.09079	0.39579	0.13349	0.05921
373.6	1.63298	1.09099	0.39548	0.1331	0.05903
373.8	1.63286	1.0912	0.39552	0.13313	0.05874
374	1.63206	1.09115	0.39471	0.1323	0.05807
374.2	1.63213	1.09084	0.39381	0.13191	0.05744
374.4	1.63207	1.09078	0.39374	0.13174	0.05701
374.6	1.63216	1.09191	0.39422	0.13173	0.05738
374.8	1.63166	1.0922	0.39436	0.13181	0.05704
375	1.63097	1.09232	0.39433	0.13181	0.05704
375.2	1.63158	1.09249	0.39462	0.13218	0.05695
375.4	1.63164	1.0928	0.39455	0.1319	0.05741
375.6	1.63202	1.0934	0.39508	0.13208	0.05759
375.8	1.63189	1.09456	0.3953	0.13204	0.05776
376	1.63163	1.09557	0.39502	0.13198	0.05761
376.2	1.63144	1.09583	0.39506	0.13155	0.0582
376.4	1.63176	1.09671	0.39582	0.13163	0.0593
376.6	1.63189	1.09697	0.39638	0.13185	0.05988
376.8	1.63224	1.09727	0.3975	0.13199	0.06004
377	1.6333	1.09794	0.39852	0.1322	0.05961
377.2	1.63328	1.09862	0.39918	0.13238	0.05973
377.4	1.63283	1.09915	0.3986	0.13195	0.05904
377.6	1.63282	1.09945	0.39887	0.13172	0.05898
377.8	1.63278	1.0997	0.39922	0.13139	0.05875
378	1.63314	1.10041	0.39959	0.13176	0.05889
378.2	1.63324	1.10108	0.39989	0.13218	0.05924
378.4	1.63271	1.10179	0.40042	0.13234	0.05903
378.6	1.6325	1.10227	0.40063	0.13238	0.05898
378.8	1.6322	1.10215	0.40038	0.13251	0.05809
379	1.63196	1.10243	0.40048	0.13265	0.05805
379.2	1.63254	1.10284	0.40086	0.1326	0.05858
379.4	1.63266	1.10326	0.4012	0.13255	0.05937
379.6	1.63305	1.10379	0.40146	0.13293	0.05965
379.8	1.63252	1.10433	0.40138	0.13238	0.05956
380	1.63263	1.10519	0.40147	0.13263	0.06022
380.2	1.63335	1.10495	0.40241	0.13284	0.06153
380.4	1.63349	1.10576	0.40294	0.13314	0.06229
380.6	1.63359	1.10584	0.40324	0.13338	0.06205
380.8	1.63388	1.10654	0.40385	0.13361	0.06233
381	1.63433	1.10765	0.40401	0.13398	0.06277
381.2	1.63413	1.10827	0.40438	0.13399	0.06272
381.4	1.63412	1.10832	0.40383	0.13329	0.06228
381.6	1.6346	1.10873	0.40439	0.13305	0.0623
381.8	1.63425	1.10887	0.40438	0.1326	0.06241
382	1.63455	1.10914	0.40417	0.1329	0.06261
382.2	1.63322	1.10912	0.40322	0.13199	0.0621
382.4	1.6335	1.10934	0.40307	0.13179	0.06153
382.6	1.63332	1.109	0.40288	0.1311	0.06129
382.8	1.63281	1.10918	0.40266	0.13061	0.06065
383	1.63302	1.10968	0.40316	0.13081	0.06085
383.2	1.63392	1.11113	0.40405	0.13153	0.0614
383.4	1.63376	1.11155	0.40444	0.13207	0.06125
383.6	1.63397	1.11171	0.40494	0.132	0.06085
383.8	1.63384	1.11235	0.40538	0.13204	0.06084
384	1.63384	1.11337	0.40625	0.13301	0.06159
384.2	1.63352	1.11355	0.40674	0.13289	0.06114
384.4	1.63374	1.11518	0.40711	0.13332	0.06147
384.6	1.63454	1.11656	0.40838	0.13414	0.0619
384.8	1.6347	1.11722	0.40886	0.13392	0.0623
385	1.63559	1.11807	0.40944	0.13451	0.06235
385.2	1.63575	1.11842	0.40972	0.13457	0.06166
385.4	1.6362	1.11832	0.40973	0.13381	0.06126
385.6	1.63612	1.11821	0.40981	0.13349	0.06029
385.8	1.63605	1.11817	0.40969	0.13338	0.06061
386	1.63701	1.1185	0.40952	0.13367	0.06058
386.2	1.63605	1.11856	0.4088	0.13297	0.06024
386.4	1.63624	1.11874	0.4088	0.13332	0.06045
386.6	1.63626	1.11921	0.40837	0.13315	0.06027
386.8	1.63622	1.12019	0.40799	0.13366	0.06018
387	1.63643	1.12042	0.40821	0.13414	0.06009
387.2	1.63641	1.12081	0.40852	0.13514	0.06033
387.4	1.63595	1.12069	0.4082	0.13525	0.06
387.6	1.63533	1.12117	0.40859	0.13532	0.0601
387.8	1.63523	1.12209	0.40856	0.13569	0.06086
388	1.63503	1.12312	0.40928	0.13583	0.06078
388.2	1.63503	1.12335	0.40953	0.13554	0.06058
388.4	1.63568	1.12494	0.41016	0.1358	0.0613
388.6	1.63549	1.12546	0.41029	0.13549	0.06089
388.8	1.63512	1.12571	0.41066	0.13542	0.06088
389	1.63494	1.12626	0.41132	0.13603	0.06037
389.2	1.63468	1.12661	0.41222	0.13585	0.06012
389.4	1.63487	1.12649	0.41273	0.13583	0.05988
389.6	1.63435	1.1266	0.41292	0.13564	0.05939
389.8	1.63481	1.12709	0.41367	0.1357	0.0602
390	1.63496	1.12752	0.4136	0.13629	0.05994
390.2	1.63449	1.12764	0.41347	0.13634	0.05986
390.4	1.63474	1.12784	0.41344	0.13713	0.06014
390.6	1.63551	1.12904	0.41329	0.13796	0.06075
390.8	1.63576	1.12941	0.41335	0.13894	0.06122
391	1.63577	1.12984	0.41373	0.13949	0.06134
391.2	1.63583	1.13065	0.41456	0.13996	0.06164
391.4	1.63522	1.13151	0.41451	0.14008	0.06156
391.6	1.63439	1.13189	0.41472	0.13978	0.0618
391.8	1.63482	1.13291	0.41484	0.13973	0.06238
392	1.63471	1.1338	0.41502	0.13955	0.06208
392.2	1.635	1.13395	0.41484	0.13919	0.06182
392.4	1.63489	1.1354	0.41449	0.13879	0.06146
392.6	1.634	1.13547	0.41488	0.13862	0.0614
392.8	1.63382	1.13593	0.41504	0.1382	0.06123
393	1.63407	1.13598	0.41525	0.13804	0.06067
393.2	1.63472	1.13674	0.416	0.13839	0.06078
393.4	1.6355	1.1374	0.41647	0.1386	0.06067
393.6	1.63574	1.13773	0.41693	0.13867	0.06043
393.8	1.63671	1.13798	0.41781	0.13896	0.06072
394	1.63762	1.13768	0.41806	0.13986	0.06075
394.2	1.63874	1.13854	0.41897	0.14032	0.06153
394.4	1.63972	1.13904	0.41989	0.14143	0.06259
394.6	1.64006	1.13959	0.42062	0.14165	0.06317
394.8	1.64077	1.14024	0.42168	0.14167	0.06344
395	1.64111	1.14043	0.42263	0.14157	0.06337
395.2	1.64101	1.14133	0.42355	0.14187	0.06354
395.4	1.64062	1.14158	0.42327	0.14175	0.06356
395.6	1.64051	1.14265	0.42346	0.14198	0.06402
395.8	1.64017	1.14308	0.42307	0.14207	0.06427
396	1.63972	1.14315	0.42315	0.14193	0.06424
396.2	1.63931	1.14321	0.42294	0.14204	0.06464
396.4	1.6382	1.14345	0.42247	0.14154	0.0642
396.6	1.63791	1.14358	0.42289	0.14183	0.06444
396.8	1.63819	1.14386	0.42266	0.14178	0.06451
397	1.63832	1.14419	0.42278	0.14203	0.06422
397.2	1.63796	1.14483	0.42354	0.14239	0.064
397.4	1.63831	1.14456	0.42379	0.14222	0.06341
397.6	1.63859	1.14419	0.42377	0.14177	0.06321
397.8	1.63918	1.14469	0.42452	0.14144	0.06354
398	1.64028	1.14481	0.42514	0.14139	0.06361
398.2	1.64069	1.14566	0.42596	0.14119	0.06368
398.4	1.64067	1.1458	0.42606	0.14119	0.06318
398.6	1.64026	1.14584	0.42617	0.14045	0.06259
398.8	1.64101	1.14708	0.42671	0.14054	0.06273
399	1.64144	1.1477	0.42717	0.141	0.06253
399.2	1.64122	1.14896	0.42692	0.14164	0.06275
399.4	1.64122	1.1493	0.42623	0.14143	0.06274
[truncated: 7,002 more rows]

## Sheet: Fig. 7e
		Fractions of all assemblies of αSyn or Aβ, respectively
		0 µM huPrP(23-144)	2 µM huPrP(23-144)	5 µM huPrP(23-144)
αSyn assemblies	αSynO	1	0.83738	0.57957
	αSyn HMW	0	0.16262	0.42043
Aβ assemblies	AβO	1	0.50571	0.14777
	Aβ HMW	0	0.49429	0.85223

## Sheet: Fig. 7f
		Fractions of all assemblies of αSyn or Aβ, respectively
		0 µM αSyn	10 µM αSyn	40 µM αSyn
αSyn assemblies	αSynO		0.67074	0.87355
	αSyn HMW		0.32926	0.12645
Aβ assemblies	AβO	0.07162	0.11826	0.26299
	Aβ HMW	0.92838	0.88174	0.73701
